# Supplementary material for: The association between basal metabolic rate and osteoarthritis: a Mendelian randomization study
Source: BMC Med Genomics. 2023 Oct 24;16:258. doi: 10.1186/s12920-023-01704-7 (PMC10594886; doi:10.1186/s12920-023-01704-7)
Supplement: Supplementary file 1 — Supplementary Material 1 [file 12920_2023_1704_MOESM1_ESM.xlsx]

## Sheet: Table S1
Table S1. Summary statistics for 73 SNPs with known risk factors.
SNP	exposure EA	exposure NEA	exposure BETA	exposure EAF	chr	pos	exposure Pval	exposure SE
rs2568958	A	G	0.0110677	0.603675	1	72765116	7.8e-17	0.00132795
rs17024393	C	T	0.032555	0.025905	1	110154688	2.3e-15	0.00410871
rs34517439	A	C	0.0396322	0.121685	1	78450517	3.2e-86	0.00201383
rs3845344	T	C	0.00926286	0.391167	1	75001480	3.7e-12	0.00133291
rs543874	G	A	0.0290252	0.20527	1	177889480	1.4e-72	0.00161081
rs2678204	G	T	0.013697	0.340176	1	201800511	2e-23	0.00137361
rs77165542	T	C	-0.0635239	0.035483	2	430975	3.1e-71	0.00355942
rs1260326	C	T	0.0181199	0.604226	2	27730940	2.5e-42	0.00132904
rs6743060	A	C	0.0369375	0.828303	2	629510	1.2e-101	0.00172552
rs6792892	C	T	0.0150501	0.530738	3	49995518	8.8e-31	0.00130478
rs73052033	C	T	-0.0164736	0.18507	3	185828465	1.1e-22	0.00168102
rs724016	G	A	0.0305167	0.443677	3	141105570	6.7e-120	0.00131072
rs6779752	A	G	-0.0131616	0.637594	3	85663849	5.5e-22	0.00136556
rs11709402	G	A	0.0116843	0.278631	3	131551027	1.1e-15	0.00145844
rs1296328	C	A	-0.0100716	0.558988	4	137083193	2.3e-14	0.00131961
rs10938397	G	A	0.0144976	0.434301	4	45182527	3.5e-28	0.00131711
rs112069922	T	C	-0.0258077	0.048172	4	1034997	4.7e-17	0.00307477
rs17010961	A	T	-0.0116385	0.139413	4	86723103	7.5e-10	0.00189069
rs12188627	G	A	-0.010523	0.487745	5	60720682	7.2e-16	0.00130444
rs2611732	G	A	0.00790625	0.601955	5	95855576	2.9e-09	0.00133122
rs2307111	C	T	-0.018714	0.395103	5	75003678	1.1e-44	0.00133465
rs7728690	T	C	-0.0104888	0.385517	5	88411214	4.7e-15	0.00133894
rs62396185	C	G	-0.0232585	0.26002	6	26180634	2.9e-55	0.00148536
rs2744956	C	T	0.0404219	0.139117	6	34618937	1.2e-102	0.00187894
rs72892910	T	G	0.023158	0.172201	6	50816887	5.4e-41	0.00172717
rs9379084	A	G	-0.0147232	0.115559	6	7231843	2.3e-12	0.00209874
rs1418433	A	G	-0.00816102	0.587627	6	44752568	7e-10	0.00132352
rs6951489	G	A	-0.0165302	0.824709	7	76639839	1.4e-21	0.00173296
rs1524445	T	C	-0.0106258	0.421106	7	113035833	1.5e-15	0.00133236
rs62621812	A	G	0.0404362	0.020307	7	127015083	2.1e-17	0.00476277
rs10269774	A	G	0.0259463	0.326417	7	92253972	1.6e-77	0.00139227
rs1717726	A	T	0.00803578	0.650765	7	38104907	4.3e-09	0.00136833
rs508347	C	T	-0.011762	0.703155	7	28212824	1.8e-16	0.00142877
rs17828687	A	C	-0.0110035	0.573253	8	73454767	1e-16	0.00132521
rs112875651	A	G	0.0122133	0.391077	8	126506694	2.1e-19	0.00135547
rs11777007	T	C	-0.0109183	0.547312	8	10801857	1.1e-16	0.00131581
rs1412234	C	T	0.0124438	0.327331	9	28410683	4.8e-19	0.00139552
rs878347	C	T	-0.00858961	0.366724	9	133431902	2.4e-10	0.00135622
rs11794152	G	A	0.0107999	0.415088	9	23345347	4.2e-16	0.00132808
rs28620532	G	A	0.0169452	0.349054	9	98216876	7.7e-35	0.00137614
rs2439823	G	A	0.00871284	0.545577	10	99778226	3.5e-11	0.00131549
rs11030112	A	G	0.0190667	0.318705	11	27705188	3.3e-42	0.00140044
rs7129320	A	G	-0.0226801	0.165932	11	68388220	3.3e-38	0.001755
rs35251247	A	G	0.0125212	0.291966	11	43878459	4.7e-18	0.00144597
rs4980826	A	C	0.00783333	0.396044	12	578349	4.1e-09	0.00133246
rs3730071	A	C	-0.0253904	0.030239	12	49168798	2.7e-11	0.00381065
rs7132908	A	G	0.018309	0.384449	12	50263148	2.2e-42	0.00134193
rs55726687	A	G	0.0169407	0.209746	12	991306	3.6e-26	0.00160077
rs3759094	T	C	-0.0117625	0.337213	12	56497903	1.7e-17	0.00138154
rs2225226	T	C	-0.0285992	0.215985	13	51127270	5.1e-72	0.00159358
rs4883723	A	G	0.0165872	0.140252	13	54084032	1.7e-18	0.00188992
rs9513510	C	G	-0.010296	0.698902	13	99571922	5.2e-13	0.00142583
rs7321045	A	G	0.0092283	0.448796	13	97034410	3.3e-12	0.00132477
rs12879423	G	A	0.0153987	0.678691	14	25927832	8.3e-28	0.00140892
rs7141420	T	C	0.0146583	0.516484	14	79899454	9.6e-29	0.00131769
rs6575340	A	G	0.00957281	0.63603	14	94023972	2.1e-12	0.00136252
rs8017780	A	C	-0.00967111	0.212955	14	103987305	1.7e-09	0.00160552
rs12888955	A	G	-0.0088472	0.65728	14	103256877	1.3e-10	0.0013762
rs4776970	T	A	-0.0125011	0.357818	15	68080886	4.5e-20	0.00136249
rs56094641	G	A	0.0407116	0.40464	16	53806453	1e-200	0.00133099
rs12926311	C	G	-0.00865176	0.353548	16	406427	2.8e-10	0.0013711
rs757608	G	A	-0.0149708	0.670363	17	59497277	4.5e-27	0.00138938
rs57636386	C	T	-0.0240598	0.083841	18	58048295	3e-24	0.00236836
rs4369779	C	T	0.0260197	0.788954	18	20735408	2.5e-59	0.00160197
rs6567160	C	T	0.0459199	0.232658	18	57829135	2.8e-193	0.00154839
rs10404726	T	C	-0.00873648	0.465535	19	18834514	2.9e-11	0.00131378
rs3810291	A	G	0.0181187	0.675092	19	47569003	1.7e-38	0.00139626
rs111640872	C	G	0.0155639	0.330591	19	30290357	7.1e-29	0.0013958
rs13043303	A	G	-0.0201672	0.183191	20	51091385	1e-32	0.00169309
rs73619441	G	T	-0.0127485	0.144223	20	61564901	8.4e-12	0.00186613
rs6142059	C	T	0.0104285	0.492496	20	32544327	1.8e-15	0.00131135
rs143384	G	A	0.0342437	0.404422	20	34025756	8.59e-146	0.00133181
rs4819021	C	T	-0.00870115	0.476836	21	46466927	5.1e-11	0.00132499
Abbreviations: NA, indicates not available or not applicable; SNP, single-nucleotide polymorphism; EA, effect allele; NEA, not effect allele; EAF, Effect allele frequency.

## Sheet: Table S2
Table S2. SNPs excluded by MR-PRESSO test.
SNPs excluded by MR-PRESSO test in Primary MR analysis (ukb-b-14486)
SNP	exposure EA	exposure NEA	exposure BETA	exposure EAF	chr	pos	exposure Pval	exposure SE
rs11097755	C	T	0.00912672	0.443078	4	102709308	3.5e-12	0.00131198
rs11205354	A	C	-0.00780795	0.444267	1	150249101	3.1e-09	0.00131711
rs112560164	A	G	0.0110362	0.190615	14	93112924	3.7e-11	0.00166849
SNPs excluded by MR-PRESSO test in Secondary MR analysis (ebi-a-GCST007090)
SNP	exposure EA	exposure NEA	exposure BETA	exposure EAF	chr	pos	exposure Pval	exposure SE
rs11243202	C	T	0.0177481	0.485925	6	7719065	6.3e-42	0.00130818
rs8024244	A	G	0.00950365	0.251415	15	75822230	2.8e-10	0.00150675
SNPs excluded by MR-PRESSO test in Secondary MR analysis (ebi-a-GCST007091)
SNP	exposure EA	exposure NEA	exposure BETA	exposure EAF	chr	pos	exposure Pval	exposure SE
rs11205354	A	C	-0.00780795	0.444267	1	150249101	3.1e-09	0.00131711
rs12209223	A	C	0.0152981	0.101303	6	76164589	1.7e-12	0.00216793
rs1228024	A	C	-0.0101926	0.660714	11	47951353	1.5e-13	0.00138044
rs2521349	A	G	0.00766547	0.385018	17	67503501	1.3e-08	0.00134797
rs59985551	T	C	-0.0192608	0.226244	2	56106928	2.8e-35	0.00155408
rs72801843	A	T	0.0161593	0.301408	16	53508802	7.4e-30	0.00142364
rs73013411	A	C	0.0141259	0.131262	6	164126233	2.7e-13	0.00193293
rs7815955	T	A	-0.0147932	0.203226	8	130719567	8.2e-20	0.00162379
rs7952436	T	C	-0.0345868	0.082025	11	67024534	8.1e-48	0.00238076
Abbreviations: NA, indicates not available or not applicable; SNP, single-nucleotide polymorphism; EA, effect allele; NEA, not effect allele; EAF, Effect allele frequency.

## Sheet: Table S3
Table S3. Summary statistics for 430 SNPs for basal metabolic rate used as instrumental variables in Primary MR analysis (ukb-b-14486).
SNP	exposure EA	exposure NEA	exposure BETA	exposure EAF	chr	pos	exposure Pval	exposure SE
rs10020631	A	G	-0.00839416	0.247999	4	69353863	3.1e-08	0.00151645
rs10058393	T	C	0.0127346	0.129097	5	277617	5.9e-11	0.00194524
rs1008158	G	A	0.00853255	0.341736	9	113828811	7.3e-10	0.00138535
rs10172196	A	G	0.0121658	0.305517	2	36780549	8.8e-18	0.00141659
rs10176567	T	C	0.0107341	0.143079	2	58885575	8e-09	0.00186065
rs10188231	G	C	-0.0112849	0.185795	2	142297493	1.5e-11	0.00167337
rs10202845	G	A	-0.0171333	0.113293	2	42575820	1.5e-16	0.00207494
rs10236214	T	C	0.0194305	0.642053	7	150668070	1e-45	0.00136895
rs10248298	A	C	0.0124729	0.365931	7	121963813	3.1e-20	0.00135332
rs10260993	G	T	-0.00951646	0.195965	7	55884295	7.6e-09	0.00164746
rs10401784	A	C	-0.0105369	0.640421	19	3445721	1.1e-14	0.00136435
rs1045475	G	A	0.0203362	0.821444	16	4015316	9.9e-33	0.00170679
rs10457469	A	G	0.0145047	0.523388	6	126083658	9.3e-29	0.00130354
rs1047891	A	C	0.0168996	0.315853	2	211540507	1.3e-33	0.00139868
rs10511111	C	T	0.00894809	0.309418	3	80599757	2.3e-10	0.00141074
rs1064213	A	G	0.0113589	0.478355	2	198950240	2.8e-18	0.00130247
rs10740991	C	G	-0.00976793	0.717732	10	22058137	1.8e-11	0.0014525
rs10748128	T	G	0.0117508	0.344616	12	69827658	1.2e-17	0.00137372
rs10773172	A	G	0.0193124	0.742489	12	122939655	2.8e-38	0.00149273
rs10775348	G	A	0.0127659	0.70367	16	88806348	5.7e-19	0.00143484
rs10775406	G	A	-0.0100176	0.759762	17	46197755	5.8e-11	0.00152969
rs10777860	A	G	-0.0109345	0.528442	12	97792792	6e-17	0.001307
rs10803955	G	A	-0.0107068	0.507638	2	183228114	1.7e-16	0.00129954
rs10822373	T	C	-0.00724421	0.503827	10	66697966	3.2e-08	0.00130971
rs10843397	T	C	0.00922078	0.241787	12	29529523	1.4e-09	0.00152174
rs10870597	G	A	-0.0110332	0.235375	13	114999636	8.5e-13	0.00154237
rs10886477	A	G	0.0112478	0.127597	10	121175524	1e-08	0.00196367
rs10887571	T	C	0.0079828	0.447749	10	88030441	1.6e-09	0.00132353
rs10914462	G	A	-0.0104308	0.426701	1	32125943	2.4e-15	0.00131724
rs10939792	G	C	0.00895366	0.320253	4	18483405	1.5e-10	0.0013974
rs10979612	C	T	0.018222	0.072941	9	111687379	3.9e-13	0.00251051
rs10995366	A	G	-0.00969709	0.251204	10	52772113	1.5e-10	0.00151422
rs11014285	A	G	0.0183345	0.165282	10	25178864	7.3e-25	0.0017807
rs11018104	A	T	0.00739887	0.408632	10	129248044	3.6e-08	0.00134269
rs11049684	T	C	-0.0107297	0.298823	12	28665359	5.1e-14	0.00142516
rs11065015	T	C	-0.0315731	0.027213	12	120520863	1.1e-14	0.00408773
rs11065979	T	C	-0.0136513	0.438466	12	112059557	3.3e-25	0.00131609
rs1108548	G	A	0.0151539	0.27717	1	218634787	2.6e-25	0.00145793
rs111365325	T	C	-0.0144426	0.231327	5	170865229	1.1e-20	0.00154905
rs11142700	C	T	-0.00846226	0.408316	9	73757155	2.1e-10	0.00133218
rs11153171	T	C	-0.0130285	0.356044	6	109653825	1.4e-21	0.00136526
rs111598585	T	C	-0.00923571	0.208544	4	171635471	9.6e-09	0.00160974
rs11160601	T	C	0.0169469	0.092373	14	101186641	9.9e-14	0.00227714
rs11175890	T	C	-0.00879055	0.266857	12	66118509	5.7e-09	0.00150876
rs11196652	A	G	0.0095082	0.244465	10	115949262	4.6e-10	0.0015253
rs11217843	G	A	-0.0129663	0.162673	11	120239937	2.3e-13	0.00176943
rs11243202	C	T	0.0177481	0.485925	6	7719065	6.3e-42	0.00130818
rs11245450	A	G	-0.0111548	0.421942	10	126658075	6.8e-17	0.00133585
rs112544217	T	C	-0.0264382	0.022151	2	20222686	5.4e-09	0.00453066
rs112685832	A	C	0.0134847	0.115449	1	155822629	7.3e-11	0.00207014
rs112758380	A	G	0.0182293	0.056834	11	14296329	1.3e-10	0.00283425
rs112957890	G	A	0.0103235	0.264845	14	36220876	5.4e-12	0.00149751
rs113619763	T	A	0.0165208	0.062478	22	46399175	1.1e-09	0.00271128
rs114056237	A	G	-0.0611679	0.012451	6	41877671	1.9e-25	0.00586777
rs114177791	T	G	0.0113481	0.21424	17	78555512	1.2e-12	0.00159595
rs115179432	G	A	-0.0225062	0.071971	2	33348679	6.2e-19	0.00253197
rs11525873	C	T	-0.014398	0.097688	7	138817193	6.3e-11	0.00220291
rs11545482	T	C	-0.0313468	0.020452	2	70315987	8.7e-12	0.00459222
rs11578046	A	G	-0.0131628	0.326565	1	23425139	2.4e-21	0.00138763
rs115946508	A	C	-0.0131783	0.111477	7	150497496	2.7e-10	0.00208725
rs11611651	A	G	0.0171679	0.087841	12	133380790	9.7e-14	0.00230583
rs11616283	C	T	0.0120112	0.139891	13	21493853	3.6e-10	0.00191567
rs116165844	T	G	-0.0109143	0.137475	20	62610556	9.3e-09	0.00190067
rs116337081	T	C	0.0140688	0.070084	2	183954625	3.7e-08	0.00255557
rs11663903	A	G	0.00769466	0.429036	18	32762592	6.4e-09	0.00132531
rs11684531	G	A	-0.0108229	0.13277	2	219835489	1.6e-08	0.00191698
rs11688707	A	G	0.00829802	0.36447	2	241843564	1.3e-09	0.00136638
rs117034105	C	T	0.0178877	0.048741	14	53531085	2.6e-08	0.00321366
rs11739036	A	G	-0.0119152	0.342501	5	32723478	4.5e-17	0.00141856
rs117451679	G	A	0.0135835	0.106084	12	17245591	2.8e-10	0.00215195
rs117543413	T	C	-0.0383567	0.017523	10	79543740	2.4e-14	0.00502729
rs11756675	G	A	0.00844227	0.257276	6	120067932	1.5e-08	0.00149042
rs1176314	G	T	-0.00772598	0.550292	13	81221014	5.1e-09	0.00132225
rs11785562	A	G	0.0123901	0.20055	8	23391493	5.6e-14	0.00164816
rs1179905	G	A	0.0110378	0.195096	6	90322922	2.4e-11	0.00165223
rs118173451	C	T	-0.0305827	0.016153	22	28356600	6.8e-09	0.00527739
rs11880992	A	G	0.0134928	0.408454	19	2176403	4.1e-24	0.00133219
rs11997525	A	T	0.0148161	0.167031	8	49401982	2.7e-17	0.00175148
rs12047401	G	T	-0.00778359	0.678933	1	49364360	2.3e-08	0.00139289
rs1205593	C	T	-0.0157775	0.759346	1	11252716	4.1e-25	0.00152414
rs12083887	G	A	0.0072702	0.597584	1	118881689	4.3e-08	0.00132699
rs12123505	G	C	-0.00869516	0.719395	1	203791049	2.2e-09	0.001453
rs12129705	T	A	-0.01155	0.127143	1	120191044	6.3e-09	0.0019887
rs12140153	T	G	-0.0196063	0.094284	1	62579891	8.7e-18	0.0022823
rs12156265	A	G	0.00836559	0.590473	8	144848756	3.2e-10	0.00133042
rs12200061	A	G	-0.00779678	0.405335	6	83487443	4.4e-09	0.00132884
rs12209223	A	C	0.0152981	0.101303	6	76164589	1.7e-12	0.00216793
rs12213070	A	G	-0.00941059	0.346306	6	12131542	6e-12	0.00136783
rs12216497	T	C	-0.0112864	0.561044	6	19028623	9e-18	0.00131448
rs1228024	A	C	-0.0101926	0.660714	11	47951353	1.5e-13	0.00138044
rs12294689	C	A	0.0135895	0.103639	11	12890358	2.8e-10	0.00215336
rs12364470	G	T	0.01142	0.164516	11	134601012	9.1e-11	0.00176195
rs12427047	T	C	-0.0113626	0.242761	12	90213070	8e-14	0.00152119
rs12553221	A	G	0.0077066	0.362143	9	37234008	1.6e-08	0.00136366
rs12657771	A	G	-0.0130516	0.43867	5	36787962	4.8e-23	0.00132031
rs12694042	T	C	-0.00818043	0.501754	2	207029825	3.9e-10	0.0013069
rs12713004	G	A	0.0157457	0.724926	2	23896049	3.7e-27	0.00145877
rs12731187	T	C	-0.00833265	0.358149	1	202013757	1.2e-09	0.00137078
rs12731454	G	A	0.0112572	0.309215	1	97067652	1.7e-15	0.00141378
rs12763284	G	A	0.0123971	0.465986	10	104508202	2.7e-21	0.00130882
rs12764498	C	T	-0.0143303	0.117515	10	5042294	2.2e-12	0.00204045
rs12820906	G	A	0.0119262	0.247198	12	123493123	3.6e-15	0.00151592
rs12889702	C	A	0.00973597	0.312845	14	42894143	5.7e-12	0.00141346
rs12907384	C	T	-0.0109967	0.531914	15	86276000	4.7e-17	0.00130996
rs12908182	T	C	-0.0103509	0.463933	15	62186447	2.8e-15	0.00131028
rs12934835	G	A	-0.0125671	0.308655	16	15139051	5.6e-19	0.00141219
rs13059004	C	A	0.00915217	0.478061	3	38601237	4.6e-12	0.00132287
rs13085472	C	T	-0.00860359	0.666367	3	171129859	5.7e-10	0.00138787
rs13125807	T	C	0.012373	0.142089	4	54351220	4.2e-11	0.00187576
rs13225455	C	A	0.00860194	0.226138	7	103457789	4e-08	0.00156605
rs13244614	A	C	0.0118535	0.282574	7	72973854	2.9e-16	0.00144969
rs13299559	T	C	-0.0102361	0.450176	9	128041828	7.1e-15	0.00131521
rs13430869	T	G	0.0127991	0.741823	2	218146818	8e-18	0.00148834
rs1351394	C	T	-0.0252983	0.51191	12	66351826	9.3e-84	0.00130469
rs1374370	A	G	0.0102578	0.305267	2	85818273	4e-13	0.00141383
rs1407031	T	C	-0.0080639	0.397363	20	6542634	1.9e-09	0.00134181
rs1421035	T	C	0.00823696	0.347774	10	131136401	2.6e-09	0.00138281
rs1443536	G	A	0.0123681	0.304963	4	82174165	2.7e-18	0.00141782
rs1447498	G	A	-0.00911856	0.770272	2	205388729	3.9e-09	0.00154873
rs145391487	A	G	-0.0133982	0.108466	14	35659519	2.6e-10	0.00212047
rs146851424	C	A	0.0592503	0.021626	13	50377910	5.4e-39	0.00453615
rs147110934	T	G	-0.0302111	0.024293	19	55993436	1.2e-12	0.00424838
rs147233090	T	C	-0.0278222	0.024753	15	44028047	5.1e-11	0.0042362
rs1478575	A	T	0.0173941	0.684064	2	218278555	2.5e-35	0.00140222
rs148662000	T	G	-0.015038	0.063637	1	228721530	1.9e-08	0.00267697
rs1521624	A	C	-0.00984475	0.470505	15	79412399	7.9e-14	0.00131753
rs1542224	C	T	0.0126276	0.718954	2	223963874	3e-18	0.00144973
rs1553065	A	G	-0.00801003	0.430371	4	115036831	1.3e-09	0.0013193
rs1573891	C	G	-0.0210397	0.158475	15	99186488	1.7e-31	0.0018019
rs1582931	A	G	-0.0189415	0.473261	5	122657199	6.9e-47	0.00131719
rs1640779	A	G	-0.0131481	0.453156	16	2270536	1.2e-23	0.00131215
rs1657222	A	G	0.00854007	0.395636	10	34837139	1.9e-10	0.0013401
rs16916881	A	C	-0.0109103	0.235389	8	95566270	1.3e-12	0.00153734
rs16942324	A	C	-0.0366461	0.027069	15	89383854	9.3e-20	0.00402853
rs16996657	C	T	0.0122225	0.127758	20	15816236	4.9e-10	0.00196475
rs17042011	T	C	0.00908222	0.2071	4	111604727	2.5e-08	0.00162937
rs17069647	A	T	-0.0134891	0.09381	6	108917688	1.6e-09	0.00223542
rs17115481	A	G	-0.0100395	0.269719	5	153358226	9.1e-12	0.00147207
rs17157112	G	T	-0.00754855	0.470614	7	28779946	9e-09	0.00131324
rs17197114	C	T	0.0113614	0.177019	14	21894526	4.6e-11	0.00172555
rs17246129	A	G	0.0112322	0.304764	2	227259964	2.2e-15	0.00141605
rs17363646	G	A	0.0130495	0.135708	1	86823503	6e-12	0.00189697
rs17400325	C	T	0.0214225	0.041571	2	178565913	4.8e-11	0.00325788
rs17443541	C	T	-0.0113384	0.189361	2	200402624	1.4e-11	0.00167783
rs17454077	G	A	0.0248864	0.035591	4	87631532	1.6e-12	0.00352429
rs17491275	G	T	0.0167798	0.160062	1	39672545	7.4e-21	0.00179117
rs1780673	A	G	0.0130001	0.811346	20	35758359	7.7e-15	0.00167272
rs1813212	G	A	-0.00931342	0.445652	11	89301382	1.5e-12	0.00131652
rs1837367	A	G	0.00910423	0.482823	2	111874551	3.5e-12	0.00130859
rs1846221	C	G	-0.00997293	0.175175	10	4667302	1e-08	0.00174255
rs1910466	C	T	-0.00823868	0.49815	3	147086268	3.3e-10	0.00131119
rs1923766	G	T	-0.00842849	0.243586	1	90063846	3e-08	0.00152041
rs1924936	A	T	0.0153526	0.774417	13	78443297	1.1e-22	0.0015658
rs1927635	C	T	0.00963773	0.354175	9	16461905	3.1e-12	0.00138172
rs1941697	A	G	0.00857243	0.449181	18	31251276	7e-11	0.00131469
rs1966818	A	G	0.00979691	0.17213	8	6279958	1.6e-08	0.00173493
rs1984119	C	T	-0.0133081	0.255681	9	98368761	1.6e-18	0.00151521
rs2005172	C	A	0.0210683	0.639775	17	61996255	9.5e-53	0.00137827
rs2016469	A	G	0.0085388	0.371601	3	108023965	3.3e-10	0.00135871
rs2034923	C	A	0.0095266	0.488683	12	41883096	3e-13	0.00130603
rs2071519	G	A	-0.0124339	0.249995	8	120435908	1.6e-16	0.00150725
rs2077218	A	G	-0.0125157	0.76216	10	96071561	4.3e-16	0.00153942
rs2093147	C	T	-0.00769541	0.642977	20	9033462	2.2e-08	0.00137543
rs2101975	G	A	-0.016053	0.432206	4	106216667	5.2e-34	0.00132034
rs2102278	G	A	0.0111444	0.322523	4	52818664	1.4e-15	0.0013957
rs2122823	T	C	0.0104514	0.210646	7	25939161	1.1e-10	0.00161914
rs212526	C	T	0.00918369	0.600778	1	21584941	4.8e-12	0.00132851
rs2140046	C	T	-0.0113515	0.363501	2	169706079	4.9e-17	0.00135326
rs2197563	A	G	0.0100583	0.594856	2	233687080	3.5e-14	0.0013274
rs2229840	T	C	0.0202416	0.159712	12	124826462	6e-30	0.00178043
rs223942	G	A	-0.00803457	0.615123	4	12912629	2e-09	0.00133886
rs224048	A	G	-0.00722879	0.549813	10	64491549	3.5e-08	0.00131062
rs225111	A	C	-0.00839265	0.432334	1	8124315	1.8e-10	0.00131553
rs2252720	T	C	-0.0126311	0.674075	20	21223663	2.7e-19	0.00140652
rs2270894	G	C	-0.0174573	0.203273	3	9975386	2.9e-25	0.0016812
rs2276190	A	G	0.00893662	0.27745	18	63430340	1e-09	0.00146376
rs2281175	C	T	0.011461	0.405077	1	1665702	2e-16	0.00139438
rs2287214	G	A	0.00743022	0.397772	12	108090518	2.4e-08	0.00133171
rs2293176	A	G	0.00870955	0.334328	7	140244627	3.1e-10	0.0013842
rs2293888	T	C	-0.0166113	0.218044	8	116522025	8.1e-26	0.00158115
rs2296316	C	T	-0.00998465	0.464507	14	65520246	4.2e-14	0.00132142
rs2303792	T	C	-0.00755846	0.358806	16	70531366	2.9e-08	0.00136284
rs236587	C	T	-0.00863462	0.737225	17	68203915	8.8e-09	0.00150095
rs2422054	A	T	0.00827496	0.631031	5	161382474	9.4e-10	0.00135244
rs244711	T	C	0.016526	0.685823	5	176509193	5.8e-28	0.00150746
rs247008	G	A	0.0129394	0.670455	5	131447104	1.9e-20	0.00139594
rs2521349	A	G	0.00766547	0.385018	17	67503501	1.3e-08	0.00134797
rs252938	T	C	-0.00910474	0.648993	5	5496480	4e-11	0.00137867
rs2533879	A	G	-0.0213161	0.299771	7	2859847	1.3e-50	0.00142444
rs254963	G	A	-0.00831058	0.446529	5	171224403	3.2e-10	0.00132134
rs2569993	C	T	0.00897591	0.320263	3	12926096	1.5e-10	0.00140133
rs2578246	A	G	-0.0101396	0.808521	9	90835589	1e-09	0.001661
rs2615075	G	A	0.0102715	0.375873	1	225934295	2.6e-14	0.00134832
rs2627692	T	C	-0.00964757	0.505839	4	88649369	1.3e-13	0.00130208
rs2650965	G	A	-0.00883844	0.32959	20	6709838	2.5e-10	0.00139697
rs2699433	T	C	-0.0124255	0.147566	4	3482554	2.2e-11	0.00185673
rs2756895	T	C	0.00819904	0.518179	9	35686564	3.8e-10	0.00130931
rs2772435	A	G	-0.00915322	0.799141	10	28835463	1.9e-08	0.00162917
rs2789366	A	G	-0.00930269	0.346285	1	235508270	1e-11	0.00136706
rs281385	G	A	-0.0116276	0.879224	19	49217261	7.3e-09	0.00200995
rs284315	G	A	-0.00773208	0.498269	1	10734800	2.6e-09	0.00129895
rs284662	C	T	-0.00952649	0.619781	19	41932275	1.5e-12	0.00134717
rs28605759	A	G	-0.00868595	0.454315	1	38399816	2.9e-11	0.00130583
rs2866719	T	C	0.00925657	0.368848	7	70106061	9.5e-12	0.00135838
rs2897968	A	G	0.0146637	0.607013	12	46763686	6.4e-28	0.00133867
rs2900208	A	C	0.0134282	0.353558	12	11878464	8.5e-23	0.00136632
rs2952615	C	G	-0.0128315	0.617532	5	112138888	1.2e-21	0.00134282
rs29946	C	T	0.00775755	0.557057	19	34299865	7e-09	0.00133939
rs310796	T	G	0.0113539	0.68092	12	77453226	6.2e-16	0.00140421
rs3110496	G	A	0.00862754	0.686149	17	27917771	9e-10	0.00140812
rs3116201	A	G	-0.0181318	0.097867	2	233074205	1.4e-16	0.0021929
rs31211	A	G	-0.0124467	0.251068	5	134363145	1.3e-16	0.00150421
rs3131014	A	G	-0.0169155	0.235726	6	31116627	3.6e-28	0.00153689
rs3212260	T	A	0.0132991	0.257907	14	24804088	6.4e-19	0.00149694
rs34055910	G	A	-0.0075316	0.378528	17	64460104	2.5e-08	0.00135066
rs34147411	T	C	0.0128979	0.146051	16	68081246	5e-12	0.00186768
rs34227797	C	G	0.00881664	0.310277	4	159982551	4.1e-10	0.00141025
rs34268501	G	A	-0.00809303	0.336686	8	22460204	5.1e-09	0.00138458
rs34373881	A	G	-0.00817308	0.275292	3	20432033	2.3e-08	0.00146254
rs34693680	T	C	0.0141604	0.132003	3	98665549	1.8e-13	0.00192371
rs34776209	T	C	-0.0163181	0.247478	7	23513093	4.9e-27	0.00151546
rs34825238	T	G	0.00891151	0.254903	12	103328352	4.3e-09	0.00151769
rs34848742	G	T	-0.0145035	0.788249	4	123828042	9.7e-20	0.00159506
rs34879158	C	A	-0.0214259	0.26279	20	32300634	5.1e-47	0.00148778
rs35050648	T	G	0.00889578	0.235996	19	46991243	7.8e-09	0.001541
rs35467921	T	C	0.0229431	0.400408	16	30048553	2.1e-66	0.00133294
rs35506085	A	G	-0.0196043	0.185103	11	2165576	6.2e-31	0.0016951
rs35665085	A	G	-0.0158734	0.055964	22	17625915	2.5e-08	0.00284973
rs35679149	G	A	-0.0256986	0.026763	6	43604167	1.9e-10	0.00403687
rs357486	C	T	0.0109852	0.543367	3	153885503	4.3e-17	0.00130715
rs35874463	G	A	0.019188	0.057663	15	67457698	7.7e-12	0.00280331
rs36000545	G	A	-0.0165592	0.395731	17	79093822	2.4e-34	0.00135479
rs36012032	A	C	0.0181238	0.090938	3	52814709	1.4e-15	0.00226957
rs36100359	A	G	-0.0109224	0.139419	14	21578007	7.1e-09	0.00188704
rs365352	A	G	-0.0155925	0.244453	5	77401152	7.3e-25	0.0015144
rs36695	A	G	-0.00823014	0.504435	5	127549187	2.8e-10	0.00130468
rs3744806	G	C	0.00905177	0.299683	17	38351626	2.1e-10	0.00142542
rs3765351	T	C	-0.00950215	0.541392	1	22445991	3.2e-13	0.00130432
rs3778934	C	A	-0.00844009	0.340627	7	39445385	9e-10	0.00137754
rs3800963	A	G	-0.00732262	0.428326	7	17979793	2.8e-08	0.00131904
rs3812550	G	A	0.00715904	0.476058	9	139252879	4.6e-08	0.00130952
rs3822742	A	C	0.0144756	0.371037	5	139059017	1.1e-26	0.00135333
rs3853252	A	G	0.0157923	0.454867	6	152170247	2.8e-33	0.00131376
rs3853474	T	C	-0.00819663	0.376997	5	141816555	1.1e-09	0.0013444
rs3925	A	G	-0.0100016	0.24484	8	38281658	4.8e-11	0.00152098
rs3990738	G	A	-0.00773855	0.542731	4	152295198	2.2e-08	0.00138239
rs41271299	T	C	0.0429019	0.051246	6	19839415	7.1e-48	0.0029512
rs41311445	C	A	-0.0245639	0.095782	22	42070374	3.2e-28	0.00222978
rs4132132	C	T	0.00916883	0.444232	4	31001301	4.5e-12	0.00132486
rs41458449	C	G	-0.0105519	0.143903	2	46929951	1.4e-08	0.0018595
rs4240326	G	A	-0.0217733	0.550146	4	145839264	5e-62	0.00131009
rs4253755	A	G	0.01138	0.128471	22	46615376	7.8e-09	0.00197159
rs4268495	C	G	-0.00859364	0.373755	11	28645341	1.9e-10	0.00134879
rs4282339	A	G	-0.0183879	0.207607	5	168256240	2e-30	0.00160417
rs4311660	A	C	-0.0099406	0.724781	8	23166656	1.3e-11	0.00146942
rs4525525	T	G	-0.010687	0.264154	17	1866892	1.2e-12	0.00150348
rs4556997	A	C	0.0140338	0.135888	2	100814858	1.5e-13	0.00190027
rs4567604	T	G	-0.0102635	0.193217	13	59204270	7.1e-10	0.00166535
rs4619406	C	T	0.0105517	0.497595	16	4879766	7.9e-16	0.0013098
rs4635681	G	A	0.0114204	0.15625	3	152310614	1.9e-10	0.00179371
rs4648626	A	C	0.00796635	0.456984	1	2200390	1.1e-09	0.00130857
rs4653016	A	C	0.0151066	0.683219	1	33776441	4.3e-27	0.00140138
rs4740292	G	A	0.0105302	0.833857	9	134468311	2.2e-09	0.00175913
rs475390	A	G	-0.0208002	0.776451	1	41570459	2.1e-40	0.00156322
rs4782286	A	G	-0.0124895	0.21053	16	19834422	7.4e-15	0.00160589
rs485554	C	G	0.0156369	0.314935	3	172137343	1.2e-28	0.00140794
rs4858940	C	T	0.0178193	0.885533	3	88254820	3.1e-18	0.00204671
rs4865465	A	G	0.00957335	0.534714	4	1745486	2.1e-13	0.00130418
rs4865956	A	T	-0.011018	0.696504	5	54882505	9.7e-15	0.00142302
rs4899012	C	G	-0.0212918	0.607276	14	61003889	6.6e-57	0.00133935
rs4912905	C	G	-0.0101215	0.249385	5	142730376	2.3e-11	0.00151463
rs4946936	C	T	0.0219137	0.712573	6	109003321	1.6e-51	0.00145134
rs4968799	T	A	-0.0181526	0.112463	17	68158831	1.9e-18	0.00207148
rs4974072	A	G	0.0111403	0.490116	3	41222586	1.7e-17	0.00130819
rs5017213	C	T	0.00798903	0.355094	1	217893504	4.3e-09	0.00136064
rs5019542	T	C	-0.00956176	0.636328	6	51738352	1.7e-12	0.00135423
rs505575	C	T	-0.00960709	0.672511	5	111256812	5.3e-12	0.00139268
rs522468	G	T	0.00809448	0.715461	1	36653677	2.3e-08	0.001449
rs532499	C	T	-0.00940453	0.741371	13	30165465	3.2e-10	0.0014957
rs55674305	A	G	-0.0105861	0.306148	8	89435868	9.4e-14	0.00142105
rs55758152	A	G	0.00980037	0.325968	5	171317318	3.3e-12	0.00140759
rs55831773	T	C	-0.0154386	0.199442	17	7559037	2.3e-20	0.00166927
rs55854145	C	A	-0.0163417	0.055057	18	45928049	1.5e-08	0.00288598
rs56130943	C	A	0.00898677	0.233138	14	105906522	1.5e-08	0.00158888
rs56383938	G	A	-0.0153116	0.087161	7	74097622	3.5e-11	0.00231159
rs57126421	G	A	-0.0114298	0.237625	18	2656989	1.5e-13	0.00154709
rs573455	G	A	0.00729662	0.533718	11	117267884	2.5e-08	0.00130919
rs5752989	A	G	-0.0102311	0.571146	22	30365780	1.1e-14	0.00132452
rs5771118	C	T	0.0093015	0.741601	22	50714289	6.6e-10	0.00150603
rs578366	G	A	-0.0100711	0.420395	6	81591034	2.1e-14	0.00131797
rs58584712	A	G	0.00915937	0.211152	2	112249583	9.3e-09	0.00159489
rs58857770	G	C	-0.00958482	0.408355	19	7208110	8.4e-13	0.00133978
rs599004	T	C	-0.0108141	0.280788	6	140439740	7.7e-14	0.00144649
rs59985551	T	C	-0.0192608	0.226244	2	56106928	2.8e-35	0.00155408
rs60077625	A	G	0.0142066	0.314362	1	172098794	3.8e-24	0.00140166
rs6026578	G	C	-0.0102674	0.625142	20	57463472	4.1e-14	0.00135867
rs6130953	G	A	0.00773531	0.623683	20	44495988	1.1e-08	0.00135338
rs6136938	A	G	-0.00945315	0.435931	20	20058992	8e-13	0.0013202
rs61628776	G	A	-0.0149767	0.140813	9	95515900	1.7e-15	0.00188132
rs61729527	T	C	-0.0235592	0.05187	8	77761919	1.3e-15	0.00294727
rs61828917	T	C	0.0109769	0.124874	1	173580303	2.7e-08	0.00197511
rs61869763	T	C	0.0175666	0.104579	11	2813345	3.4e-16	0.00215356
rs61992671	G	A	-0.0112871	0.492053	14	101531854	1.5e-16	0.00136748
rs62246311	A	G	0.0147465	0.102326	3	9498143	6.9e-12	0.00214968
rs6235	G	C	0.0167565	0.267944	5	95728898	4.9e-30	0.00147163
rs62372052	G	A	0.0260292	0.110093	5	42724294	1.4e-35	0.00209064
rs62439025	C	G	0.0115451	0.152295	6	166592164	2.2e-10	0.00181986
rs62460522	T	C	0.0145582	0.070093	7	44892742	1.2e-08	0.00255687
rs62466118	A	G	-0.0252668	0.027602	7	92716556	1.5e-09	0.00417649
rs62515437	T	G	0.0184926	0.225151	8	57160328	3e-32	0.00156426
rs62621197	T	C	-0.0360069	0.037195	19	8670147	1.2e-23	0.00359179
rs62621400	G	C	-0.0211995	0.057648	15	101718239	4.6e-14	0.00281065
rs6437277	G	A	-0.0120103	0.769139	2	242608984	1e-14	0.00155274
rs6493780	G	A	-0.0153173	0.093119	15	55656840	1.7e-11	0.00227696
rs6500249	G	A	-0.00869418	0.734707	16	49778147	5.1e-09	0.00148788
rs655598	A	G	-0.0100469	0.563188	1	190287713	1.8e-14	0.00131048
rs6563808	C	T	-0.00947554	0.734451	13	40766662	1.9e-10	0.00148752
rs6570509	T	G	-0.0143826	0.287107	6	142716286	1.6e-23	0.00143901
rs6585827	A	G	0.0120099	0.470856	10	124165615	4.2e-20	0.00130771
rs667515	C	G	-0.0107694	0.386065	11	69449076	1.3e-15	0.00134638
rs6675441	A	G	-0.0124262	0.233595	1	214659762	1.7e-15	0.00156066
rs6681795	G	A	0.0148221	0.227803	1	56583274	1.5e-21	0.00155415
rs67141907	T	C	0.011541	0.149191	13	42805360	3.8e-10	0.00184274
rs67551338	T	C	0.0234838	0.061477	12	3393100	1.3e-17	0.00274765
rs6762578	A	G	0.0156224	0.778406	3	128992047	3.6e-23	0.00157563
rs6762851	C	T	-0.011835	0.35737	3	56686329	3.3e-18	0.00136021
rs6777784	T	G	0.00776083	0.61684	3	62376645	6.8e-09	0.00133881
rs68106312	A	G	0.0194603	0.095552	17	47065115	4.6e-18	0.00224628
rs6821305	C	A	0.0138413	0.399242	4	122713863	2.5e-25	0.00133086
rs6874142	G	T	0.0184845	0.113712	5	172753555	1.9e-17	0.00217406
rs695922	G	A	-0.00975526	0.836925	5	53385529	4.5e-08	0.00178388
rs6984820	T	C	-0.00978607	0.422311	8	144993324	1.6e-13	0.00132564
rs700768	A	T	0.00876787	0.335262	9	88937617	2.3e-10	0.00138358
rs7033487	C	T	-0.0223126	0.197506	9	119129257	4.6e-42	0.00164181
rs703593	G	A	-0.011531	0.482011	12	103064247	1e-18	0.00130521
rs7109581	G	T	0.00725528	0.420053	11	93180531	4.3e-08	0.00132488
rs7111235	C	T	0.00809152	0.493519	11	133658661	7.3e-10	0.00131359
rs7134283	A	G	-0.0122019	0.283409	12	24071748	4.4e-17	0.00145242
rs71385734	G	T	-0.0238575	0.169904	16	2160503	2.7e-42	0.00175063
rs71423263	G	T	0.013379	0.141452	2	144024781	8.2e-13	0.0018692
rs7188009	A	G	0.00860092	0.404392	16	81660642	1.1e-10	0.00133307
rs7223535	A	G	-0.0247508	0.270356	17	29211667	1.9e-63	0.00147195
rs7229520	A	G	-0.0100659	0.661923	18	46516468	3.7e-13	0.0013854
rs723149	G	A	-0.0111086	0.562884	7	46577056	3.3e-17	0.00131695
rs7245985	G	T	-0.0112124	0.207561	19	30710410	4e-12	0.0016161
rs726547	A	G	-0.0210679	0.046011	15	51530167	1.6e-11	0.00312635
rs72656010	C	T	-0.0356208	0.132271	8	57122215	1.1e-75	0.00193495
rs72703409	C	G	-0.0149291	0.065547	4	184225295	1.5e-08	0.00263749
rs72722756	C	T	0.00964794	0.179617	8	129186110	1.5e-08	0.00170439
rs72801843	A	T	0.0161593	0.301408	16	53508802	7.4e-30	0.00142364
rs72885917	C	A	-0.0202279	0.247484	2	172416376	4.1e-41	0.00150626
rs73004967	G	A	-0.0174994	0.068514	19	19717056	1.7e-11	0.00260109
rs7301341	C	T	-0.00952189	0.32651	12	94083105	8e-12	0.00139241
rs73013411	A	C	0.0141259	0.131262	6	164126233	2.7e-13	0.00193293
rs73093103	T	A	0.0223248	0.034036	5	50658010	6.2e-10	0.00360981
rs7312646	C	A	-0.0103644	0.521108	12	102388920	6.8e-15	0.00133093
rs73175572	G	A	0.02829	0.111717	3	185490184	1e-41	0.00209047
rs73189390	A	G	-0.00963558	0.18376	21	17383170	1.5e-08	0.00170097
rs73213484	T	A	-0.0141047	0.141232	4	28489339	5.1e-14	0.00187318
rs73601548	T	C	0.0149173	0.114539	10	18549889	4.4e-13	0.00205925
rs74032128	G	A	0.0239832	0.032831	15	99495351	7.3e-11	0.00368119
rs74048171	A	C	-0.0105535	0.258341	11	2093603	1.6e-12	0.00149444
rs744205	A	G	0.0107349	0.543579	11	69929677	3e-16	0.00131344
rs74494415	T	C	-0.0252316	0.039749	18	74972138	7.7e-14	0.00337538
rs7503332	G	T	0.00729162	0.481758	17	63563513	3.5e-08	0.0013227
rs7513326	A	G	-0.00741532	0.508344	1	159895536	2.1e-08	0.00132349
rs7519259	A	G	0.00783987	0.52834	1	66434743	2.1e-09	0.00130933
rs752070	G	A	0.0116486	0.126291	2	74824970	2.9e-09	0.00196117
rs754635	G	C	0.013669	0.886584	3	42305131	2.8e-11	0.00205317
rs75581912	A	G	0.0174696	0.117135	7	50604019	8.5e-18	0.00203302
rs757833	A	C	0.00782963	0.327532	7	139734697	1.8e-08	0.00139098
rs76067562	T	G	0.0151085	0.095474	9	99500978	1.1e-11	0.00222418
rs76116290	G	C	-0.0183262	0.045805	6	31834769	4e-09	0.00311366
rs7612882	A	G	0.0077833	0.546427	3	30078634	3e-09	0.00131175
rs7613368	C	T	-0.00950964	0.259949	3	61267398	1.8e-10	0.00149038
rs7619139	A	T	0.012547	0.588636	3	25110415	3.4e-21	0.00132766
rs76307059	G	C	-0.0189808	0.04639	6	169000888	1e-09	0.0031089
rs76513770	C	T	-0.0167707	0.128135	16	72505534	9.8e-18	0.00195558
rs7671110	T	C	-0.0299418	0.158096	4	17874089	3.4e-63	0.00178431
rs76798800	T	G	0.0225403	0.265996	1	154994978	9.6e-53	0.00147464
rs7683836	A	G	-0.00779994	0.55726	4	180167906	3.1e-09	0.00131654
rs76895963	G	T	0.0957456	0.020659	12	4384844	6.2e-80	0.00505741
rs77093479	G	C	-0.0100463	0.165099	17	79429575	1.5e-08	0.00177546
rs7731023	G	A	0.00810515	0.57435	5	36181627	7.7e-10	0.00131768
rs7740107	A	T	-0.0291498	0.736357	6	130374461	1e-86	0.00147683
rs7755185	G	A	0.00868653	0.311107	6	152339615	6.9e-10	0.00140815
rs7780752	C	T	0.0128797	0.360366	7	93241640	2.4e-21	0.00135774
rs77848106	A	C	-0.00987566	0.295519	1	107971673	6.2e-12	0.00143642
rs78149371	G	A	-0.0151751	0.061422	3	33260875	2.2e-08	0.00271052
rs7815955	T	A	-0.0147932	0.203226	8	130719567	8.2e-20	0.00162379
rs78287937	G	T	0.0131568	0.089983	11	64773101	8.4e-09	0.00228385
rs78378222	G	T	0.0807194	0.012278	17	7571752	2e-40	0.00606474
rs7842996	A	T	0.0186829	0.284217	8	78107140	6.8e-38	0.00145182
rs7912286	G	A	-0.0092244	0.601963	10	114693230	7.5e-12	0.00134708
rs7927350	A	C	-0.0101127	0.494082	11	9476419	1.1e-14	0.00130964
rs7933085	G	A	0.00797215	0.507507	11	130796248	1.3e-09	0.00131383
rs7952436	T	C	-0.0345868	0.082025	11	67024534	8.1e-48	0.00238076
rs7969505	C	G	-0.0132618	0.114156	12	12827900	1.4e-10	0.00206669
rs7994783	G	T	-0.00858967	0.301753	13	41661922	1.7e-09	0.00142621
rs7994814	T	C	0.0104409	0.41706	13	27054201	7.8e-15	0.00134369
rs8002779	A	G	-0.00737812	0.602783	13	92015977	3.1e-08	0.0013327
rs8006178	C	A	0.00874849	0.227939	14	73358764	2.1e-08	0.0015611
rs8024244	A	G	0.00950365	0.251415	15	75822230	2.8e-10	0.00150675
rs8034033	A	C	-0.0118175	0.707961	15	38367091	2.9e-16	0.00144482
rs8036643	C	G	-0.0104914	0.645997	15	41903965	2e-14	0.00137141
rs8042545	A	G	0.013134	0.242434	15	66992821	8.9e-18	0.00152948
rs8059189	A	G	-0.0106607	0.403858	16	86417349	6.2e-15	0.00136667
rs8064547	A	G	0.00884738	0.520468	17	36951278	1.4e-11	0.00130938
rs8070437	T	C	0.0133214	0.703957	17	43257270	3.1e-20	0.0014454
rs8074074	T	C	0.0097164	0.754654	17	17407816	1.8e-10	0.00152441
rs822551	G	A	0.0126374	0.812218	7	148650375	6.9e-14	0.0016874
rs822688	T	C	0.0147716	0.124157	12	53493387	2.6e-13	0.00201998
rs823118	T	C	-0.0133508	0.547625	1	205723572	1.6e-24	0.00130594
rs836511	G	A	0.0114237	0.199498	7	6458319	2.7e-12	0.00163348
rs843374	T	A	-0.0111296	0.58717	3	183997261	4.4e-17	0.00132459
rs867529	C	G	0.00970483	0.279423	2	88913273	2e-11	0.00144774
rs894360	C	T	-0.0190783	0.366416	8	135601194	1.1e-44	0.0013604
rs9291926	G	T	-0.0125229	0.531836	5	67599656	1e-21	0.00130775
rs9327336	C	T	0.00904042	0.343065	5	123990270	4.6e-11	0.00137301
rs9350850	C	T	0.0224574	0.079497	6	81050236	1e-20	0.00240669
rs9388498	T	G	0.016894	0.185963	6	126873423	8.4e-23	0.00171876
rs9512696	G	A	0.0104883	0.661531	13	28012527	3.6e-14	0.00138479
rs9540493	G	A	-0.00971894	0.545168	13	66205704	1.9e-13	0.00132089
rs9634212	A	C	0.0231416	0.220691	12	93993266	1.3e-48	0.0015796
rs968821	C	G	-0.0119369	0.340104	9	94187634	4.8e-18	0.00137881
rs9788443	C	T	0.0193132	0.047886	14	23878279	3.1e-10	0.00306763
rs9800418	C	T	0.00899503	0.244699	5	77641008	3.6e-09	0.00152376
rs9951619	G	T	0.0131778	0.76728	18	56882326	2.8e-17	0.00155862
rs9960619	T	C	0.00924746	0.344312	18	33040095	1.9e-11	0.00137783
rs9985795	C	T	-0.00771579	0.482766	4	135213286	3.7e-09	0.00130846
Abbreviations: NA, indicates not available or not applicable; SNP, single-nucleotide polymorphism; EA, effect allele; NEA, not effect allele; EAF, Effect allele frequency.

## Sheet: Table S4
Table S4. Summary statistics for 432 SNPs for basal metabolic rate used as instrumental variables in Secondary MR analysis (ebi-a-GCST007090).
SNP	exposure EA	exposure NEA	exposure BETA	exposure EAF	chr	pos	exposure Pval	exposure SE
rs10020631	A	G	-0.00839416	0.247999	4	69353863	3.1e-08	0.00151645
rs10058393	T	C	0.0127346	0.129097	5	277617	5.9e-11	0.00194524
rs1008158	G	A	0.00853255	0.341736	9	113828811	7.3e-10	0.00138535
rs10172196	A	G	0.0121658	0.305517	2	36780549	8.8e-18	0.00141659
rs10176567	T	C	0.0107341	0.143079	2	58885575	8e-09	0.00186065
rs10188231	G	C	-0.0112849	0.185795	2	142297493	1.5e-11	0.00167337
rs10202845	G	A	-0.0171333	0.113293	2	42575820	1.5e-16	0.00207494
rs10236214	T	C	0.0194305	0.642053	7	150668070	1e-45	0.00136895
rs10248298	A	C	0.0124729	0.365931	7	121963813	3.1e-20	0.00135332
rs10260993	G	T	-0.00951646	0.195965	7	55884295	7.6e-09	0.00164746
rs10401784	A	C	-0.0105369	0.640421	19	3445721	1.1e-14	0.00136435
rs1045475	G	A	0.0203362	0.821444	16	4015316	9.9e-33	0.00170679
rs10457469	A	G	0.0145047	0.523388	6	126083658	9.3e-29	0.00130354
rs1047891	A	C	0.0168996	0.315853	2	211540507	1.3e-33	0.00139868
rs10511111	C	T	0.00894809	0.309418	3	80599757	2.3e-10	0.00141074
rs1064213	A	G	0.0113589	0.478355	2	198950240	2.8e-18	0.00130247
rs10740991	C	G	-0.00976793	0.717732	10	22058137	1.8e-11	0.0014525
rs10748128	T	G	0.0117508	0.344616	12	69827658	1.2e-17	0.00137372
rs10773172	A	G	0.0193124	0.742489	12	122939655	2.8e-38	0.00149273
rs10775348	G	A	0.0127659	0.70367	16	88806348	5.7e-19	0.00143484
rs10775406	G	A	-0.0100176	0.759762	17	46197755	5.8e-11	0.00152969
rs10777860	A	G	-0.0109345	0.528442	12	97792792	6e-17	0.001307
rs10803955	G	A	-0.0107068	0.507638	2	183228114	1.7e-16	0.00129954
rs10822373	T	C	-0.00724421	0.503827	10	66697966	3.2e-08	0.00130971
rs10843397	T	C	0.00922078	0.241787	12	29529523	1.4e-09	0.00152174
rs10870597	G	A	-0.0110332	0.235375	13	114999636	8.5e-13	0.00154237
rs10886477	A	G	0.0112478	0.127597	10	121175524	1e-08	0.00196367
rs10887571	T	C	0.0079828	0.447749	10	88030441	1.6e-09	0.00132353
rs10914462	G	A	-0.0104308	0.426701	1	32125943	2.4e-15	0.00131724
rs10939792	G	C	0.00895366	0.320253	4	18483405	1.5e-10	0.0013974
rs10979612	C	T	0.018222	0.072941	9	111687379	3.9e-13	0.00251051
rs10995366	A	G	-0.00969709	0.251204	10	52772113	1.5e-10	0.00151422
rs11014285	A	G	0.0183345	0.165282	10	25178864	7.3e-25	0.0017807
rs11018104	A	T	0.00739887	0.408632	10	129248044	3.6e-08	0.00134269
rs11049684	T	C	-0.0107297	0.298823	12	28665359	5.1e-14	0.00142516
rs11065015	T	C	-0.0315731	0.027213	12	120520863	1.1e-14	0.00408773
rs11065979	T	C	-0.0136513	0.438466	12	112059557	3.3e-25	0.00131609
rs1108548	G	A	0.0151539	0.27717	1	218634787	2.6e-25	0.00145793
rs11097755	C	T	0.00912672	0.443078	4	102709308	3.5e-12	0.00131198
rs111365325	T	C	-0.0144426	0.231327	5	170865229	1.1e-20	0.00154905
rs11142700	C	T	-0.00846226	0.408316	9	73757155	2.1e-10	0.00133218
rs11153171	T	C	-0.0130285	0.356044	6	109653825	1.4e-21	0.00136526
rs111598585	T	C	-0.00923571	0.208544	4	171635471	9.6e-09	0.00160974
rs11160601	T	C	0.0169469	0.092373	14	101186641	9.9e-14	0.00227714
rs11175890	T	C	-0.00879055	0.266857	12	66118509	5.7e-09	0.00150876
rs11196652	A	G	0.0095082	0.244465	10	115949262	4.6e-10	0.0015253
rs11205354	A	C	-0.00780795	0.444267	1	150249101	3.1e-09	0.00131711
rs11217843	G	A	-0.0129663	0.162673	11	120239937	2.3e-13	0.00176943
rs11245450	A	G	-0.0111548	0.421942	10	126658075	6.8e-17	0.00133585
rs112544217	T	C	-0.0264382	0.022151	2	20222686	5.4e-09	0.00453066
rs112560164	A	G	0.0110362	0.190615	14	93112924	3.7e-11	0.00166849
rs112685832	A	C	0.0134847	0.115449	1	155822629	7.3e-11	0.00207014
rs112758380	A	G	0.0182293	0.056834	11	14296329	1.3e-10	0.00283425
rs112957890	G	A	0.0103235	0.264845	14	36220876	5.4e-12	0.00149751
rs113619763	T	A	0.0165208	0.062478	22	46399175	1.1e-09	0.00271128
rs114056237	A	G	-0.0611679	0.012451	6	41877671	1.9e-25	0.00586777
rs114177791	T	G	0.0113481	0.21424	17	78555512	1.2e-12	0.00159595
rs115179432	G	A	-0.0225062	0.071971	2	33348679	6.2e-19	0.00253197
rs11525873	C	T	-0.014398	0.097688	7	138817193	6.3e-11	0.00220291
rs11545482	T	C	-0.0313468	0.020452	2	70315987	8.7e-12	0.00459222
rs11578046	A	G	-0.0131628	0.326565	1	23425139	2.4e-21	0.00138763
rs115946508	A	C	-0.0131783	0.111477	7	150497496	2.7e-10	0.00208725
rs11611651	A	G	0.0171679	0.087841	12	133380790	9.7e-14	0.00230583
rs11616283	C	T	0.0120112	0.139891	13	21493853	3.6e-10	0.00191567
rs116165844	T	G	-0.0109143	0.137475	20	62610556	9.3e-09	0.00190067
rs116337081	T	C	0.0140688	0.070084	2	183954625	3.7e-08	0.00255557
rs11663903	A	G	0.00769466	0.429036	18	32762592	6.4e-09	0.00132531
rs11684531	G	A	-0.0108229	0.13277	2	219835489	1.6e-08	0.00191698
rs11688707	A	G	0.00829802	0.36447	2	241843564	1.3e-09	0.00136638
rs117034105	C	T	0.0178877	0.048741	14	53531085	2.6e-08	0.00321366
rs11739036	A	G	-0.0119152	0.342501	5	32723478	4.5e-17	0.00141856
rs117451679	G	A	0.0135835	0.106084	12	17245591	2.8e-10	0.00215195
rs117543413	T	C	-0.0383567	0.017523	10	79543740	2.4e-14	0.00502729
rs11756675	G	A	0.00844227	0.257276	6	120067932	1.5e-08	0.00149042
rs1176314	G	T	-0.00772598	0.550292	13	81221014	5.1e-09	0.00132225
rs11785562	A	G	0.0123901	0.20055	8	23391493	5.6e-14	0.00164816
rs1179905	G	A	0.0110378	0.195096	6	90322922	2.4e-11	0.00165223
rs118173451	C	T	-0.0305827	0.016153	22	28356600	6.8e-09	0.00527739
rs11880992	A	G	0.0134928	0.408454	19	2176403	4.1e-24	0.00133219
rs11997525	A	T	0.0148161	0.167031	8	49401982	2.7e-17	0.00175148
rs12047401	G	T	-0.00778359	0.678933	1	49364360	2.3e-08	0.00139289
rs1205593	C	T	-0.0157775	0.759346	1	11252716	4.1e-25	0.00152414
rs12083887	G	A	0.0072702	0.597584	1	118881689	4.3e-08	0.00132699
rs12123505	G	C	-0.00869516	0.719395	1	203791049	2.2e-09	0.001453
rs12129705	T	A	-0.01155	0.127143	1	120191044	6.3e-09	0.0019887
rs12140153	T	G	-0.0196063	0.094284	1	62579891	8.7e-18	0.0022823
rs12156265	A	G	0.00836559	0.590473	8	144848756	3.2e-10	0.00133042
rs12200061	A	G	-0.00779678	0.405335	6	83487443	4.4e-09	0.00132884
rs12209223	A	C	0.0152981	0.101303	6	76164589	1.7e-12	0.00216793
rs12213070	A	G	-0.00941059	0.346306	6	12131542	6e-12	0.00136783
rs12216497	T	C	-0.0112864	0.561044	6	19028623	9e-18	0.00131448
rs1228024	A	C	-0.0101926	0.660714	11	47951353	1.5e-13	0.00138044
rs12294689	C	A	0.0135895	0.103639	11	12890358	2.8e-10	0.00215336
rs12364470	G	T	0.01142	0.164516	11	134601012	9.1e-11	0.00176195
rs12427047	T	C	-0.0113626	0.242761	12	90213070	8e-14	0.00152119
rs12553221	A	G	0.0077066	0.362143	9	37234008	1.6e-08	0.00136366
rs12657771	A	G	-0.0130516	0.43867	5	36787962	4.8e-23	0.00132031
rs12694042	T	C	-0.00818043	0.501754	2	207029825	3.9e-10	0.0013069
rs12713004	G	A	0.0157457	0.724926	2	23896049	3.7e-27	0.00145877
rs12731187	T	C	-0.00833265	0.358149	1	202013757	1.2e-09	0.00137078
rs12731454	G	A	0.0112572	0.309215	1	97067652	1.7e-15	0.00141378
rs12763284	G	A	0.0123971	0.465986	10	104508202	2.7e-21	0.00130882
rs12820906	G	A	0.0119262	0.247198	12	123493123	3.6e-15	0.00151592
rs12889702	C	A	0.00973597	0.312845	14	42894143	5.7e-12	0.00141346
rs12907384	C	T	-0.0109967	0.531914	15	86276000	4.7e-17	0.00130996
rs12908182	T	C	-0.0103509	0.463933	15	62186447	2.8e-15	0.00131028
rs12934835	G	A	-0.0125671	0.308655	16	15139051	5.6e-19	0.00141219
rs13059004	C	A	0.00915217	0.478061	3	38601237	4.6e-12	0.00132287
rs13085472	C	T	-0.00860359	0.666367	3	171129859	5.7e-10	0.00138787
rs13125807	T	C	0.012373	0.142089	4	54351220	4.2e-11	0.00187576
rs13225455	C	A	0.00860194	0.226138	7	103457789	4e-08	0.00156605
rs13244614	A	C	0.0118535	0.282574	7	72973854	2.9e-16	0.00144969
rs13299559	T	C	-0.0102361	0.450176	9	128041828	7.1e-15	0.00131521
rs13430869	T	G	0.0127991	0.741823	2	218146818	8e-18	0.00148834
rs1351394	C	T	-0.0252983	0.51191	12	66351826	9.3e-84	0.00130469
rs1374370	A	G	0.0102578	0.305267	2	85818273	4e-13	0.00141383
rs1407031	T	C	-0.0080639	0.397363	20	6542634	1.9e-09	0.00134181
rs1421035	T	C	0.00823696	0.347774	10	131136401	2.6e-09	0.00138281
rs1443536	G	A	0.0123681	0.304963	4	82174165	2.7e-18	0.00141782
rs1447498	G	A	-0.00911856	0.770272	2	205388729	3.9e-09	0.00154873
rs145391487	A	G	-0.0133982	0.108466	14	35659519	2.6e-10	0.00212047
rs146851424	C	A	0.0592503	0.021626	13	50377910	5.4e-39	0.00453615
rs147110934	T	G	-0.0302111	0.024293	19	55993436	1.2e-12	0.00424838
rs147233090	T	C	-0.0278222	0.024753	15	44028047	5.1e-11	0.0042362
rs1478575	A	T	0.0173941	0.684064	2	218278555	2.5e-35	0.00140222
rs148662000	T	G	-0.015038	0.063637	1	228721530	1.9e-08	0.00267697
rs1521624	A	C	-0.00984475	0.470505	15	79412399	7.9e-14	0.00131753
rs1542224	C	T	0.0126276	0.718954	2	223963874	3e-18	0.00144973
rs1553065	A	G	-0.00801003	0.430371	4	115036831	1.3e-09	0.0013193
rs1573891	C	G	-0.0210397	0.158475	15	99186488	1.7e-31	0.0018019
rs1582931	A	G	-0.0189415	0.473261	5	122657199	6.9e-47	0.00131719
rs1640779	A	G	-0.0131481	0.453156	16	2270536	1.2e-23	0.00131215
rs1657222	A	G	0.00854007	0.395636	10	34837139	1.9e-10	0.0013401
rs16916881	A	C	-0.0109103	0.235389	8	95566270	1.3e-12	0.00153734
rs16942324	A	C	-0.0366461	0.027069	15	89383854	9.3e-20	0.00402853
rs16996657	C	T	0.0122225	0.127758	20	15816236	4.9e-10	0.00196475
rs17042011	T	C	0.00908222	0.2071	4	111604727	2.5e-08	0.00162937
rs17069647	A	T	-0.0134891	0.09381	6	108917688	1.6e-09	0.00223542
rs17115481	A	G	-0.0100395	0.269719	5	153358226	9.1e-12	0.00147207
rs17157112	G	T	-0.00754855	0.470614	7	28779946	9e-09	0.00131324
rs17197114	C	T	0.0113614	0.177019	14	21894526	4.6e-11	0.00172555
rs17246129	A	G	0.0112322	0.304764	2	227259964	2.2e-15	0.00141605
rs17363646	G	A	0.0130495	0.135708	1	86823503	6e-12	0.00189697
rs17400325	C	T	0.0214225	0.041571	2	178565913	4.8e-11	0.00325788
rs17443541	C	T	-0.0113384	0.189361	2	200402624	1.4e-11	0.00167783
rs17454077	G	A	0.0248864	0.035591	4	87631532	1.6e-12	0.00352429
rs17491275	G	T	0.0167798	0.160062	1	39672545	7.4e-21	0.00179117
rs1780673	A	G	0.0130001	0.811346	20	35758359	7.7e-15	0.00167272
rs1813212	G	A	-0.00931342	0.445652	11	89301382	1.5e-12	0.00131652
rs1837367	A	G	0.00910423	0.482823	2	111874551	3.5e-12	0.00130859
rs1846221	C	G	-0.00997293	0.175175	10	4667302	1e-08	0.00174255
rs1910466	C	T	-0.00823868	0.49815	3	147086268	3.3e-10	0.00131119
rs1923766	G	T	-0.00842849	0.243586	1	90063846	3e-08	0.00152041
rs1924936	A	T	0.0153526	0.774417	13	78443297	1.1e-22	0.0015658
rs1927635	C	T	0.00963773	0.354175	9	16461905	3.1e-12	0.00138172
rs1941697	A	G	0.00857243	0.449181	18	31251276	7e-11	0.00131469
rs1966818	A	G	0.00979691	0.17213	8	6279958	1.6e-08	0.00173493
rs1984119	C	T	-0.0133081	0.255681	9	98368761	1.6e-18	0.00151521
rs2005172	C	A	0.0210683	0.639775	17	61996255	9.5e-53	0.00137827
rs2016469	A	G	0.0085388	0.371601	3	108023965	3.3e-10	0.00135871
rs2034923	C	A	0.0095266	0.488683	12	41883096	3e-13	0.00130603
rs2071519	G	A	-0.0124339	0.249995	8	120435908	1.6e-16	0.00150725
rs2077218	A	G	-0.0125157	0.76216	10	96071561	4.3e-16	0.00153942
rs2093147	C	T	-0.00769541	0.642977	20	9033462	2.2e-08	0.00137543
rs2101975	G	A	-0.016053	0.432206	4	106216667	5.2e-34	0.00132034
rs2102278	G	A	0.0111444	0.322523	4	52818664	1.4e-15	0.0013957
rs2122823	T	C	0.0104514	0.210646	7	25939161	1.1e-10	0.00161914
rs212526	C	T	0.00918369	0.600778	1	21584941	4.8e-12	0.00132851
rs2140046	C	T	-0.0113515	0.363501	2	169706079	4.9e-17	0.00135326
rs2197563	A	G	0.0100583	0.594856	2	233687080	3.5e-14	0.0013274
rs2229840	T	C	0.0202416	0.159712	12	124826462	6e-30	0.00178043
rs223942	G	A	-0.00803457	0.615123	4	12912629	2e-09	0.00133886
rs224048	A	G	-0.00722879	0.549813	10	64491549	3.5e-08	0.00131062
rs225111	A	C	-0.00839265	0.432334	1	8124315	1.8e-10	0.00131553
rs2252720	T	C	-0.0126311	0.674075	20	21223663	2.7e-19	0.00140652
rs2270894	G	C	-0.0174573	0.203273	3	9975386	2.9e-25	0.0016812
rs2276190	A	G	0.00893662	0.27745	18	63430340	1e-09	0.00146376
rs2281175	C	T	0.011461	0.405077	1	1665702	2e-16	0.00139438
rs2287214	G	A	0.00743022	0.397772	12	108090518	2.4e-08	0.00133171
rs2293176	A	G	0.00870955	0.334328	7	140244627	3.1e-10	0.0013842
rs2293888	T	C	-0.0166113	0.218044	8	116522025	8.1e-26	0.00158115
rs2296316	C	T	-0.00998465	0.464507	14	65520246	4.2e-14	0.00132142
rs2303792	T	C	-0.00755846	0.358806	16	70531366	2.9e-08	0.00136284
rs236587	C	T	-0.00863462	0.737225	17	68203915	8.8e-09	0.00150095
rs2422054	A	T	0.00827496	0.631031	5	161382474	9.4e-10	0.00135244
rs244711	T	C	0.016526	0.685823	5	176509193	5.8e-28	0.00150746
rs247008	G	A	0.0129394	0.670455	5	131447104	1.9e-20	0.00139594
rs2521349	A	G	0.00766547	0.385018	17	67503501	1.3e-08	0.00134797
rs252938	T	C	-0.00910474	0.648993	5	5496480	4e-11	0.00137867
rs2533879	A	G	-0.0213161	0.299771	7	2859847	1.3e-50	0.00142444
rs254963	G	A	-0.00831058	0.446529	5	171224403	3.2e-10	0.00132134
rs2569993	C	T	0.00897591	0.320263	3	12926096	1.5e-10	0.00140133
rs2578246	A	G	-0.0101396	0.808521	9	90835589	1e-09	0.001661
rs2615075	G	A	0.0102715	0.375873	1	225934295	2.6e-14	0.00134832
rs2627692	T	C	-0.00964757	0.505839	4	88649369	1.3e-13	0.00130208
rs2650965	G	A	-0.00883844	0.32959	20	6709838	2.5e-10	0.00139697
rs2699433	T	C	-0.0124255	0.147566	4	3482554	2.2e-11	0.00185673
rs2756895	T	C	0.00819904	0.518179	9	35686564	3.8e-10	0.00130931
rs2772435	A	G	-0.00915322	0.799141	10	28835463	1.9e-08	0.00162917
rs2789366	A	G	-0.00930269	0.346285	1	235508270	1e-11	0.00136706
rs281385	G	A	-0.0116276	0.879224	19	49217261	7.3e-09	0.00200995
rs284315	G	A	-0.00773208	0.498269	1	10734800	2.6e-09	0.00129895
rs284662	C	T	-0.00952649	0.619781	19	41932275	1.5e-12	0.00134717
rs28605759	A	G	-0.00868595	0.454315	1	38399816	2.9e-11	0.00130583
rs2866719	T	C	0.00925657	0.368848	7	70106061	9.5e-12	0.00135838
rs2897968	A	G	0.0146637	0.607013	12	46763686	6.4e-28	0.00133867
rs2900208	A	C	0.0134282	0.353558	12	11878464	8.5e-23	0.00136632
rs2952615	C	G	-0.0128315	0.617532	5	112138888	1.2e-21	0.00134282
rs29946	C	T	0.00775755	0.557057	19	34299865	7e-09	0.00133939
rs310796	T	G	0.0113539	0.68092	12	77453226	6.2e-16	0.00140421
rs3110496	G	A	0.00862754	0.686149	17	27917771	9e-10	0.00140812
rs3116201	A	G	-0.0181318	0.097867	2	233074205	1.4e-16	0.0021929
rs31211	A	G	-0.0124467	0.251068	5	134363145	1.3e-16	0.00150421
rs3131014	A	G	-0.0169155	0.235726	6	31116627	3.6e-28	0.00153689
rs3212260	T	A	0.0132991	0.257907	14	24804088	6.4e-19	0.00149694
rs34017457	A	G	0.0536255	0.006951	16	67166731	9e-12	0.00786094
rs34055910	G	A	-0.0075316	0.378528	17	64460104	2.5e-08	0.00135066
rs34147411	T	C	0.0128979	0.146051	16	68081246	5e-12	0.00186768
rs34227797	C	G	0.00881664	0.310277	4	159982551	4.1e-10	0.00141025
rs34268501	G	A	-0.00809303	0.336686	8	22460204	5.1e-09	0.00138458
rs34373881	A	G	-0.00817308	0.275292	3	20432033	2.3e-08	0.00146254
rs34693680	T	C	0.0141604	0.132003	3	98665549	1.8e-13	0.00192371
rs34776209	T	C	-0.0163181	0.247478	7	23513093	4.9e-27	0.00151546
rs34825238	T	G	0.00891151	0.254903	12	103328352	4.3e-09	0.00151769
rs34848742	G	T	-0.0145035	0.788249	4	123828042	9.7e-20	0.00159506
rs34879158	C	A	-0.0214259	0.26279	20	32300634	5.1e-47	0.00148778
rs35050648	T	G	0.00889578	0.235996	19	46991243	7.8e-09	0.001541
rs35467921	T	C	0.0229431	0.400408	16	30048553	2.1e-66	0.00133294
rs35506085	A	G	-0.0196043	0.185103	11	2165576	6.2e-31	0.0016951
rs35665085	A	G	-0.0158734	0.055964	22	17625915	2.5e-08	0.00284973
rs35679149	G	A	-0.0256986	0.026763	6	43604167	1.9e-10	0.00403687
rs357486	C	T	0.0109852	0.543367	3	153885503	4.3e-17	0.00130715
rs35874463	G	A	0.019188	0.057663	15	67457698	7.7e-12	0.00280331
rs36000545	G	A	-0.0165592	0.395731	17	79093822	2.4e-34	0.00135479
rs36012032	A	C	0.0181238	0.090938	3	52814709	1.4e-15	0.00226957
rs36100359	A	G	-0.0109224	0.139419	14	21578007	7.1e-09	0.00188704
rs365352	A	G	-0.0155925	0.244453	5	77401152	7.3e-25	0.0015144
rs36695	A	G	-0.00823014	0.504435	5	127549187	2.8e-10	0.00130468
rs3740591	T	C	0.0108702	0.44534	10	70287303	2.7e-16	0.00132769
rs3744806	G	C	0.00905177	0.299683	17	38351626	2.1e-10	0.00142542
rs3765351	T	C	-0.00950215	0.541392	1	22445991	3.2e-13	0.00130432
rs3778934	C	A	-0.00844009	0.340627	7	39445385	9e-10	0.00137754
rs3800963	A	G	-0.00732262	0.428326	7	17979793	2.8e-08	0.00131904
rs3812550	G	A	0.00715904	0.476058	9	139252879	4.6e-08	0.00130952
rs3822742	A	C	0.0144756	0.371037	5	139059017	1.1e-26	0.00135333
rs3853252	A	G	0.0157923	0.454867	6	152170247	2.8e-33	0.00131376
rs3853474	T	C	-0.00819663	0.376997	5	141816555	1.1e-09	0.0013444
rs3925	A	G	-0.0100016	0.24484	8	38281658	4.8e-11	0.00152098
rs3990738	G	A	-0.00773855	0.542731	4	152295198	2.2e-08	0.00138239
rs41271299	T	C	0.0429019	0.051246	6	19839415	7.1e-48	0.0029512
rs41311445	C	A	-0.0245639	0.095782	22	42070374	3.2e-28	0.00222978
rs4132132	C	T	0.00916883	0.444232	4	31001301	4.5e-12	0.00132486
rs41458449	C	G	-0.0105519	0.143903	2	46929951	1.4e-08	0.0018595
rs4240326	G	A	-0.0217733	0.550146	4	145839264	5e-62	0.00131009
rs4253755	A	G	0.01138	0.128471	22	46615376	7.8e-09	0.00197159
rs4268495	C	G	-0.00859364	0.373755	11	28645341	1.9e-10	0.00134879
rs4282339	A	G	-0.0183879	0.207607	5	168256240	2e-30	0.00160417
rs4311660	A	C	-0.0099406	0.724781	8	23166656	1.3e-11	0.00146942
rs4525525	T	G	-0.010687	0.264154	17	1866892	1.2e-12	0.00150348
rs4556997	A	C	0.0140338	0.135888	2	100814858	1.5e-13	0.00190027
rs4567604	T	G	-0.0102635	0.193217	13	59204270	7.1e-10	0.00166535
rs4619406	C	T	0.0105517	0.497595	16	4879766	7.9e-16	0.0013098
rs4635681	G	A	0.0114204	0.15625	3	152310614	1.9e-10	0.00179371
rs4648626	A	C	0.00796635	0.456984	1	2200390	1.1e-09	0.00130857
rs4653016	A	C	0.0151066	0.683219	1	33776441	4.3e-27	0.00140138
rs4740292	G	A	0.0105302	0.833857	9	134468311	2.2e-09	0.00175913
rs475390	A	G	-0.0208002	0.776451	1	41570459	2.1e-40	0.00156322
rs4782286	A	G	-0.0124895	0.21053	16	19834422	7.4e-15	0.00160589
rs485554	C	G	0.0156369	0.314935	3	172137343	1.2e-28	0.00140794
rs4858940	C	T	0.0178193	0.885533	3	88254820	3.1e-18	0.00204671
rs4865465	A	G	0.00957335	0.534714	4	1745486	2.1e-13	0.00130418
rs4865956	A	T	-0.011018	0.696504	5	54882505	9.7e-15	0.00142302
rs4899012	C	G	-0.0212918	0.607276	14	61003889	6.6e-57	0.00133935
rs4912905	C	G	-0.0101215	0.249385	5	142730376	2.3e-11	0.00151463
rs4946936	C	T	0.0219137	0.712573	6	109003321	1.6e-51	0.00145134
rs4968799	T	A	-0.0181526	0.112463	17	68158831	1.9e-18	0.00207148
rs4974072	A	G	0.0111403	0.490116	3	41222586	1.7e-17	0.00130819
rs5017213	C	T	0.00798903	0.355094	1	217893504	4.3e-09	0.00136064
rs5019542	T	C	-0.00956176	0.636328	6	51738352	1.7e-12	0.00135423
rs505575	C	T	-0.00960709	0.672511	5	111256812	5.3e-12	0.00139268
rs522468	G	T	0.00809448	0.715461	1	36653677	2.3e-08	0.001449
rs532499	C	T	-0.00940453	0.741371	13	30165465	3.2e-10	0.0014957
rs55674305	A	G	-0.0105861	0.306148	8	89435868	9.4e-14	0.00142105
rs55758152	A	G	0.00980037	0.325968	5	171317318	3.3e-12	0.00140759
rs55831773	T	C	-0.0154386	0.199442	17	7559037	2.3e-20	0.00166927
rs55854145	C	A	-0.0163417	0.055057	18	45928049	1.5e-08	0.00288598
rs56130943	C	A	0.00898677	0.233138	14	105906522	1.5e-08	0.00158888
rs56383938	G	A	-0.0153116	0.087161	7	74097622	3.5e-11	0.00231159
rs57126421	G	A	-0.0114298	0.237625	18	2656989	1.5e-13	0.00154709
rs573455	G	A	0.00729662	0.533718	11	117267884	2.5e-08	0.00130919
rs5752989	A	G	-0.0102311	0.571146	22	30365780	1.1e-14	0.00132452
rs5771118	C	T	0.0093015	0.741601	22	50714289	6.6e-10	0.00150603
rs578366	G	A	-0.0100711	0.420395	6	81591034	2.1e-14	0.00131797
rs58584712	A	G	0.00915937	0.211152	2	112249583	9.3e-09	0.00159489
rs58857770	G	C	-0.00958482	0.408355	19	7208110	8.4e-13	0.00133978
rs599004	T	C	-0.0108141	0.280788	6	140439740	7.7e-14	0.00144649
rs59985551	T	C	-0.0192608	0.226244	2	56106928	2.8e-35	0.00155408
rs60077625	A	G	0.0142066	0.314362	1	172098794	3.8e-24	0.00140166
rs6026578	G	C	-0.0102674	0.625142	20	57463472	4.1e-14	0.00135867
rs6130953	G	A	0.00773531	0.623683	20	44495988	1.1e-08	0.00135338
rs6136938	A	G	-0.00945315	0.435931	20	20058992	8e-13	0.0013202
rs61628776	G	A	-0.0149767	0.140813	9	95515900	1.7e-15	0.00188132
rs61729527	T	C	-0.0235592	0.05187	8	77761919	1.3e-15	0.00294727
rs61828917	T	C	0.0109769	0.124874	1	173580303	2.7e-08	0.00197511
rs61869763	T	C	0.0175666	0.104579	11	2813345	3.4e-16	0.00215356
rs61992671	G	A	-0.0112871	0.492053	14	101531854	1.5e-16	0.00136748
rs62246311	A	G	0.0147465	0.102326	3	9498143	6.9e-12	0.00214968
rs6235	G	C	0.0167565	0.267944	5	95728898	4.9e-30	0.00147163
rs62372052	G	A	0.0260292	0.110093	5	42724294	1.4e-35	0.00209064
rs62439025	C	G	0.0115451	0.152295	6	166592164	2.2e-10	0.00181986
rs62460522	T	C	0.0145582	0.070093	7	44892742	1.2e-08	0.00255687
rs62466118	A	G	-0.0252668	0.027602	7	92716556	1.5e-09	0.00417649
rs62515437	T	G	0.0184926	0.225151	8	57160328	3e-32	0.00156426
rs62621197	T	C	-0.0360069	0.037195	19	8670147	1.2e-23	0.00359179
rs62621400	G	C	-0.0211995	0.057648	15	101718239	4.6e-14	0.00281065
rs6437277	G	A	-0.0120103	0.769139	2	242608984	1e-14	0.00155274
rs6493780	G	A	-0.0153173	0.093119	15	55656840	1.7e-11	0.00227696
rs6500249	G	A	-0.00869418	0.734707	16	49778147	5.1e-09	0.00148788
rs655598	A	G	-0.0100469	0.563188	1	190287713	1.8e-14	0.00131048
rs6563808	C	T	-0.00947554	0.734451	13	40766662	1.9e-10	0.00148752
rs6570509	T	G	-0.0143826	0.287107	6	142716286	1.6e-23	0.00143901
rs6585827	A	G	0.0120099	0.470856	10	124165615	4.2e-20	0.00130771
rs667515	C	G	-0.0107694	0.386065	11	69449076	1.3e-15	0.00134638
rs6675441	A	G	-0.0124262	0.233595	1	214659762	1.7e-15	0.00156066
rs6681795	G	A	0.0148221	0.227803	1	56583274	1.5e-21	0.00155415
rs67141907	T	C	0.011541	0.149191	13	42805360	3.8e-10	0.00184274
rs67551338	T	C	0.0234838	0.061477	12	3393100	1.3e-17	0.00274765
rs6762578	A	G	0.0156224	0.778406	3	128992047	3.6e-23	0.00157563
rs6762851	C	T	-0.011835	0.35737	3	56686329	3.3e-18	0.00136021
rs6777784	T	G	0.00776083	0.61684	3	62376645	6.8e-09	0.00133881
rs68106312	A	G	0.0194603	0.095552	17	47065115	4.6e-18	0.00224628
rs6821305	C	A	0.0138413	0.399242	4	122713863	2.5e-25	0.00133086
rs6874142	G	T	0.0184845	0.113712	5	172753555	1.9e-17	0.00217406
rs695922	G	A	-0.00975526	0.836925	5	53385529	4.5e-08	0.00178388
rs6984820	T	C	-0.00978607	0.422311	8	144993324	1.6e-13	0.00132564
rs700768	A	T	0.00876787	0.335262	9	88937617	2.3e-10	0.00138358
rs7033487	C	T	-0.0223126	0.197506	9	119129257	4.6e-42	0.00164181
rs703593	G	A	-0.011531	0.482011	12	103064247	1e-18	0.00130521
rs7109581	G	T	0.00725528	0.420053	11	93180531	4.3e-08	0.00132488
rs7111235	C	T	0.00809152	0.493519	11	133658661	7.3e-10	0.00131359
rs7134283	A	G	-0.0122019	0.283409	12	24071748	4.4e-17	0.00145242
rs71385734	G	T	-0.0238575	0.169904	16	2160503	2.7e-42	0.00175063
rs71423263	G	T	0.013379	0.141452	2	144024781	8.2e-13	0.0018692
rs7188009	A	G	0.00860092	0.404392	16	81660642	1.1e-10	0.00133307
rs7223535	A	G	-0.0247508	0.270356	17	29211667	1.9e-63	0.00147195
rs7229520	A	G	-0.0100659	0.661923	18	46516468	3.7e-13	0.0013854
rs723149	G	A	-0.0111086	0.562884	7	46577056	3.3e-17	0.00131695
rs7245985	G	T	-0.0112124	0.207561	19	30710410	4e-12	0.0016161
rs726547	A	G	-0.0210679	0.046011	15	51530167	1.6e-11	0.00312635
rs72656010	C	T	-0.0356208	0.132271	8	57122215	1.1e-75	0.00193495
rs72703409	C	G	-0.0149291	0.065547	4	184225295	1.5e-08	0.00263749
rs72722756	C	T	0.00964794	0.179617	8	129186110	1.5e-08	0.00170439
rs72801843	A	T	0.0161593	0.301408	16	53508802	7.4e-30	0.00142364
rs72885917	C	A	-0.0202279	0.247484	2	172416376	4.1e-41	0.00150626
rs73004967	G	A	-0.0174994	0.068514	19	19717056	1.7e-11	0.00260109
rs7301341	C	T	-0.00952189	0.32651	12	94083105	8e-12	0.00139241
rs73013411	A	C	0.0141259	0.131262	6	164126233	2.7e-13	0.00193293
rs73093103	T	A	0.0223248	0.034036	5	50658010	6.2e-10	0.00360981
rs7312646	C	A	-0.0103644	0.521108	12	102388920	6.8e-15	0.00133093
rs73175572	G	A	0.02829	0.111717	3	185490184	1e-41	0.00209047
rs73189390	A	G	-0.00963558	0.18376	21	17383170	1.5e-08	0.00170097
rs73213484	T	A	-0.0141047	0.141232	4	28489339	5.1e-14	0.00187318
rs73601548	T	C	0.0149173	0.114539	10	18549889	4.4e-13	0.00205925
rs74032128	G	A	0.0239832	0.032831	15	99495351	7.3e-11	0.00368119
rs74048171	A	C	-0.0105535	0.258341	11	2093603	1.6e-12	0.00149444
rs744205	A	G	0.0107349	0.543579	11	69929677	3e-16	0.00131344
rs74494415	T	C	-0.0252316	0.039749	18	74972138	7.7e-14	0.00337538
rs7503332	G	T	0.00729162	0.481758	17	63563513	3.5e-08	0.0013227
rs7513326	A	G	-0.00741532	0.508344	1	159895536	2.1e-08	0.00132349
rs7519259	A	G	0.00783987	0.52834	1	66434743	2.1e-09	0.00130933
rs752070	G	A	0.0116486	0.126291	2	74824970	2.9e-09	0.00196117
rs754635	G	C	0.013669	0.886584	3	42305131	2.8e-11	0.00205317
rs75581912	A	G	0.0174696	0.117135	7	50604019	8.5e-18	0.00203302
rs757833	A	C	0.00782963	0.327532	7	139734697	1.8e-08	0.00139098
rs76067562	T	G	0.0151085	0.095474	9	99500978	1.1e-11	0.00222418
rs76116290	G	C	-0.0183262	0.045805	6	31834769	4e-09	0.00311366
rs7612882	A	G	0.0077833	0.546427	3	30078634	3e-09	0.00131175
rs7613368	C	T	-0.00950964	0.259949	3	61267398	1.8e-10	0.00149038
rs7619139	A	T	0.012547	0.588636	3	25110415	3.4e-21	0.00132766
rs76307059	G	C	-0.0189808	0.04639	6	169000888	1e-09	0.0031089
rs76513770	C	T	-0.0167707	0.128135	16	72505534	9.8e-18	0.00195558
rs7671110	T	C	-0.0299418	0.158096	4	17874089	3.4e-63	0.00178431
rs76798800	T	G	0.0225403	0.265996	1	154994978	9.6e-53	0.00147464
rs7683836	A	G	-0.00779994	0.55726	4	180167906	3.1e-09	0.00131654
rs76895963	G	T	0.0957456	0.020659	12	4384844	6.2e-80	0.00505741
rs77093479	G	C	-0.0100463	0.165099	17	79429575	1.5e-08	0.00177546
rs7731023	G	A	0.00810515	0.57435	5	36181627	7.7e-10	0.00131768
rs7740107	A	T	-0.0291498	0.736357	6	130374461	1e-86	0.00147683
rs7755185	G	A	0.00868653	0.311107	6	152339615	6.9e-10	0.00140815
rs7780752	C	T	0.0128797	0.360366	7	93241640	2.4e-21	0.00135774
rs77848106	A	C	-0.00987566	0.295519	1	107971673	6.2e-12	0.00143642
rs78149371	G	A	-0.0151751	0.061422	3	33260875	2.2e-08	0.00271052
rs7815955	T	A	-0.0147932	0.203226	8	130719567	8.2e-20	0.00162379
rs78287937	G	T	0.0131568	0.089983	11	64773101	8.4e-09	0.00228385
rs78378222	G	T	0.0807194	0.012278	17	7571752	2e-40	0.00606474
rs7842996	A	T	0.0186829	0.284217	8	78107140	6.8e-38	0.00145182
rs7912286	G	A	-0.0092244	0.601963	10	114693230	7.5e-12	0.00134708
rs7927350	A	C	-0.0101127	0.494082	11	9476419	1.1e-14	0.00130964
rs7933085	G	A	0.00797215	0.507507	11	130796248	1.3e-09	0.00131383
rs7952436	T	C	-0.0345868	0.082025	11	67024534	8.1e-48	0.00238076
rs7969505	C	G	-0.0132618	0.114156	12	12827900	1.4e-10	0.00206669
rs7994783	G	T	-0.00858967	0.301753	13	41661922	1.7e-09	0.00142621
rs7994814	T	C	0.0104409	0.41706	13	27054201	7.8e-15	0.00134369
rs8002779	A	G	-0.00737812	0.602783	13	92015977	3.1e-08	0.0013327
rs8006178	C	A	0.00874849	0.227939	14	73358764	2.1e-08	0.0015611
rs8034033	A	C	-0.0118175	0.707961	15	38367091	2.9e-16	0.00144482
rs8036643	C	G	-0.0104914	0.645997	15	41903965	2e-14	0.00137141
rs8042545	A	G	0.013134	0.242434	15	66992821	8.9e-18	0.00152948
rs8059189	A	G	-0.0106607	0.403858	16	86417349	6.2e-15	0.00136667
rs8064547	A	G	0.00884738	0.520468	17	36951278	1.4e-11	0.00130938
rs8070437	T	C	0.0133214	0.703957	17	43257270	3.1e-20	0.0014454
rs8074074	T	C	0.0097164	0.754654	17	17407816	1.8e-10	0.00152441
rs822551	G	A	0.0126374	0.812218	7	148650375	6.9e-14	0.0016874
rs822688	T	C	0.0147716	0.124157	12	53493387	2.6e-13	0.00201998
rs823118	T	C	-0.0133508	0.547625	1	205723572	1.6e-24	0.00130594
rs836511	G	A	0.0114237	0.199498	7	6458319	2.7e-12	0.00163348
rs843374	T	A	-0.0111296	0.58717	3	183997261	4.4e-17	0.00132459
rs867529	C	G	0.00970483	0.279423	2	88913273	2e-11	0.00144774
rs894360	C	T	-0.0190783	0.366416	8	135601194	1.1e-44	0.0013604
rs9291926	G	T	-0.0125229	0.531836	5	67599656	1e-21	0.00130775
rs9327336	C	T	0.00904042	0.343065	5	123990270	4.6e-11	0.00137301
rs9350850	C	T	0.0224574	0.079497	6	81050236	1e-20	0.00240669
rs9388498	T	G	0.016894	0.185963	6	126873423	8.4e-23	0.00171876
rs9512696	G	A	0.0104883	0.661531	13	28012527	3.6e-14	0.00138479
rs9540493	G	A	-0.00971894	0.545168	13	66205704	1.9e-13	0.00132089
rs9634212	A	C	0.0231416	0.220691	12	93993266	1.3e-48	0.0015796
rs968821	C	G	-0.0119369	0.340104	9	94187634	4.8e-18	0.00137881
rs9788443	C	T	0.0193132	0.047886	14	23878279	3.1e-10	0.00306763
rs9800418	C	T	0.00899503	0.244699	5	77641008	3.6e-09	0.00152376
rs9951619	G	T	0.0131778	0.76728	18	56882326	2.8e-17	0.00155862
rs9960619	T	C	0.00924746	0.344312	18	33040095	1.9e-11	0.00137783
rs9985795	C	T	-0.00771579	0.482766	4	135213286	3.7e-09	0.00130846
Abbreviations: NA, indicates not available or not applicable; SNP, single-nucleotide polymorphism; EA, effect allele; NEA, not effect allele; EAF, Effect allele frequency.

## Sheet: Table S5
Table S5. Summary statistics for 425 SNPs for basal metabolic rate used as instrumental variables in Secondary MR analysis (ebi-a-GCST007091).
SNP	exposure EA	exposure NEA	exposure BETA	exposure EAF	chr	pos	exposure Pval	exposure SE
rs10020631	A	G	-0.00839416	0.247999	4	69353863	3.1e-08	0.00151645
rs10058393	T	C	0.0127346	0.129097	5	277617	5.9e-11	0.00194524
rs1008158	G	A	0.00853255	0.341736	9	113828811	7.3e-10	0.00138535
rs10172196	A	G	0.0121658	0.305517	2	36780549	8.8e-18	0.00141659
rs10176567	T	C	0.0107341	0.143079	2	58885575	8e-09	0.00186065
rs10188231	G	C	-0.0112849	0.185795	2	142297493	1.5e-11	0.00167337
rs10202845	G	A	-0.0171333	0.113293	2	42575820	1.5e-16	0.00207494
rs10236214	T	C	0.0194305	0.642053	7	150668070	1e-45	0.00136895
rs10248298	A	C	0.0124729	0.365931	7	121963813	3.1e-20	0.00135332
rs10260993	G	T	-0.00951646	0.195965	7	55884295	7.6e-09	0.00164746
rs10401784	A	C	-0.0105369	0.640421	19	3445721	1.1e-14	0.00136435
rs1045475	G	A	0.0203362	0.821444	16	4015316	9.9e-33	0.00170679
rs10457469	A	G	0.0145047	0.523388	6	126083658	9.3e-29	0.00130354
rs1047891	A	C	0.0168996	0.315853	2	211540507	1.3e-33	0.00139868
rs10511111	C	T	0.00894809	0.309418	3	80599757	2.3e-10	0.00141074
rs1064213	A	G	0.0113589	0.478355	2	198950240	2.8e-18	0.00130247
rs10740991	C	G	-0.00976793	0.717732	10	22058137	1.8e-11	0.0014525
rs10748128	T	G	0.0117508	0.344616	12	69827658	1.2e-17	0.00137372
rs10773172	A	G	0.0193124	0.742489	12	122939655	2.8e-38	0.00149273
rs10775348	G	A	0.0127659	0.70367	16	88806348	5.7e-19	0.00143484
rs10775406	G	A	-0.0100176	0.759762	17	46197755	5.8e-11	0.00152969
rs10777860	A	G	-0.0109345	0.528442	12	97792792	6e-17	0.001307
rs10803955	G	A	-0.0107068	0.507638	2	183228114	1.7e-16	0.00129954
rs10822373	T	C	-0.00724421	0.503827	10	66697966	3.2e-08	0.00130971
rs10843397	T	C	0.00922078	0.241787	12	29529523	1.4e-09	0.00152174
rs10870597	G	A	-0.0110332	0.235375	13	114999636	8.5e-13	0.00154237
rs10886477	A	G	0.0112478	0.127597	10	121175524	1e-08	0.00196367
rs10887571	T	C	0.0079828	0.447749	10	88030441	1.6e-09	0.00132353
rs10914462	G	A	-0.0104308	0.426701	1	32125943	2.4e-15	0.00131724
rs10939792	G	C	0.00895366	0.320253	4	18483405	1.5e-10	0.0013974
rs10979612	C	T	0.018222	0.072941	9	111687379	3.9e-13	0.00251051
rs10995366	A	G	-0.00969709	0.251204	10	52772113	1.5e-10	0.00151422
rs11014285	A	G	0.0183345	0.165282	10	25178864	7.3e-25	0.0017807
rs11018104	A	T	0.00739887	0.408632	10	129248044	3.6e-08	0.00134269
rs11049684	T	C	-0.0107297	0.298823	12	28665359	5.1e-14	0.00142516
rs11065015	T	C	-0.0315731	0.027213	12	120520863	1.1e-14	0.00408773
rs11065979	T	C	-0.0136513	0.438466	12	112059557	3.3e-25	0.00131609
rs1108548	G	A	0.0151539	0.27717	1	218634787	2.6e-25	0.00145793
rs11097755	C	T	0.00912672	0.443078	4	102709308	3.5e-12	0.00131198
rs111365325	T	C	-0.0144426	0.231327	5	170865229	1.1e-20	0.00154905
rs11142700	C	T	-0.00846226	0.408316	9	73757155	2.1e-10	0.00133218
rs11153171	T	C	-0.0130285	0.356044	6	109653825	1.4e-21	0.00136526
rs111598585	T	C	-0.00923571	0.208544	4	171635471	9.6e-09	0.00160974
rs11160601	T	C	0.0169469	0.092373	14	101186641	9.9e-14	0.00227714
rs11175890	T	C	-0.00879055	0.266857	12	66118509	5.7e-09	0.00150876
rs11196652	A	G	0.0095082	0.244465	10	115949262	4.6e-10	0.0015253
rs11217843	G	A	-0.0129663	0.162673	11	120239937	2.3e-13	0.00176943
rs11243202	C	T	0.0177481	0.485925	6	7719065	6.3e-42	0.00130818
rs11245450	A	G	-0.0111548	0.421942	10	126658075	6.8e-17	0.00133585
rs112544217	T	C	-0.0264382	0.022151	2	20222686	5.4e-09	0.00453066
rs112560164	A	G	0.0110362	0.190615	14	93112924	3.7e-11	0.00166849
rs112685832	A	C	0.0134847	0.115449	1	155822629	7.3e-11	0.00207014
rs112758380	A	G	0.0182293	0.056834	11	14296329	1.3e-10	0.00283425
rs112957890	G	A	0.0103235	0.264845	14	36220876	5.4e-12	0.00149751
rs113619763	T	A	0.0165208	0.062478	22	46399175	1.1e-09	0.00271128
rs114056237	A	G	-0.0611679	0.012451	6	41877671	1.9e-25	0.00586777
rs114177791	T	G	0.0113481	0.21424	17	78555512	1.2e-12	0.00159595
rs115179432	G	A	-0.0225062	0.071971	2	33348679	6.2e-19	0.00253197
rs11525873	C	T	-0.014398	0.097688	7	138817193	6.3e-11	0.00220291
rs11545482	T	C	-0.0313468	0.020452	2	70315987	8.7e-12	0.00459222
rs11578046	A	G	-0.0131628	0.326565	1	23425139	2.4e-21	0.00138763
rs115946508	A	C	-0.0131783	0.111477	7	150497496	2.7e-10	0.00208725
rs11611651	A	G	0.0171679	0.087841	12	133380790	9.7e-14	0.00230583
rs11616283	C	T	0.0120112	0.139891	13	21493853	3.6e-10	0.00191567
rs116165844	T	G	-0.0109143	0.137475	20	62610556	9.3e-09	0.00190067
rs116337081	T	C	0.0140688	0.070084	2	183954625	3.7e-08	0.00255557
rs11663903	A	G	0.00769466	0.429036	18	32762592	6.4e-09	0.00132531
rs11684531	G	A	-0.0108229	0.13277	2	219835489	1.6e-08	0.00191698
rs11688707	A	G	0.00829802	0.36447	2	241843564	1.3e-09	0.00136638
rs117034105	C	T	0.0178877	0.048741	14	53531085	2.6e-08	0.00321366
rs11739036	A	G	-0.0119152	0.342501	5	32723478	4.5e-17	0.00141856
rs117451679	G	A	0.0135835	0.106084	12	17245591	2.8e-10	0.00215195
rs117543413	T	C	-0.0383567	0.017523	10	79543740	2.4e-14	0.00502729
rs11756675	G	A	0.00844227	0.257276	6	120067932	1.5e-08	0.00149042
rs1176314	G	T	-0.00772598	0.550292	13	81221014	5.1e-09	0.00132225
rs11785562	A	G	0.0123901	0.20055	8	23391493	5.6e-14	0.00164816
rs1179905	G	A	0.0110378	0.195096	6	90322922	2.4e-11	0.00165223
rs118173451	C	T	-0.0305827	0.016153	22	28356600	6.8e-09	0.00527739
rs11880992	A	G	0.0134928	0.408454	19	2176403	4.1e-24	0.00133219
rs11997525	A	T	0.0148161	0.167031	8	49401982	2.7e-17	0.00175148
rs12047401	G	T	-0.00778359	0.678933	1	49364360	2.3e-08	0.00139289
rs1205593	C	T	-0.0157775	0.759346	1	11252716	4.1e-25	0.00152414
rs12083887	G	A	0.0072702	0.597584	1	118881689	4.3e-08	0.00132699
rs12123505	G	C	-0.00869516	0.719395	1	203791049	2.2e-09	0.001453
rs12129705	T	A	-0.01155	0.127143	1	120191044	6.3e-09	0.0019887
rs12140153	T	G	-0.0196063	0.094284	1	62579891	8.7e-18	0.0022823
rs12156265	A	G	0.00836559	0.590473	8	144848756	3.2e-10	0.00133042
rs12200061	A	G	-0.00779678	0.405335	6	83487443	4.4e-09	0.00132884
rs12213070	A	G	-0.00941059	0.346306	6	12131542	6e-12	0.00136783
rs12216497	T	C	-0.0112864	0.561044	6	19028623	9e-18	0.00131448
rs12294689	C	A	0.0135895	0.103639	11	12890358	2.8e-10	0.00215336
rs12364470	G	T	0.01142	0.164516	11	134601012	9.1e-11	0.00176195
rs12427047	T	C	-0.0113626	0.242761	12	90213070	8e-14	0.00152119
rs12553221	A	G	0.0077066	0.362143	9	37234008	1.6e-08	0.00136366
rs12657771	A	G	-0.0130516	0.43867	5	36787962	4.8e-23	0.00132031
rs12694042	T	C	-0.00818043	0.501754	2	207029825	3.9e-10	0.0013069
rs12713004	G	A	0.0157457	0.724926	2	23896049	3.7e-27	0.00145877
rs12731187	T	C	-0.00833265	0.358149	1	202013757	1.2e-09	0.00137078
rs12731454	G	A	0.0112572	0.309215	1	97067652	1.7e-15	0.00141378
rs12763284	G	A	0.0123971	0.465986	10	104508202	2.7e-21	0.00130882
rs12820906	G	A	0.0119262	0.247198	12	123493123	3.6e-15	0.00151592
rs12889702	C	A	0.00973597	0.312845	14	42894143	5.7e-12	0.00141346
rs12907384	C	T	-0.0109967	0.531914	15	86276000	4.7e-17	0.00130996
rs12908182	T	C	-0.0103509	0.463933	15	62186447	2.8e-15	0.00131028
rs12934835	G	A	-0.0125671	0.308655	16	15139051	5.6e-19	0.00141219
rs13059004	C	A	0.00915217	0.478061	3	38601237	4.6e-12	0.00132287
rs13085472	C	T	-0.00860359	0.666367	3	171129859	5.7e-10	0.00138787
rs13125807	T	C	0.012373	0.142089	4	54351220	4.2e-11	0.00187576
rs13225455	C	A	0.00860194	0.226138	7	103457789	4e-08	0.00156605
rs13244614	A	C	0.0118535	0.282574	7	72973854	2.9e-16	0.00144969
rs13299559	T	C	-0.0102361	0.450176	9	128041828	7.1e-15	0.00131521
rs13430869	T	G	0.0127991	0.741823	2	218146818	8e-18	0.00148834
rs1351394	C	T	-0.0252983	0.51191	12	66351826	9.3e-84	0.00130469
rs1374370	A	G	0.0102578	0.305267	2	85818273	4e-13	0.00141383
rs1407031	T	C	-0.0080639	0.397363	20	6542634	1.9e-09	0.00134181
rs1421035	T	C	0.00823696	0.347774	10	131136401	2.6e-09	0.00138281
rs1443536	G	A	0.0123681	0.304963	4	82174165	2.7e-18	0.00141782
rs1447498	G	A	-0.00911856	0.770272	2	205388729	3.9e-09	0.00154873
rs145391487	A	G	-0.0133982	0.108466	14	35659519	2.6e-10	0.00212047
rs146851424	C	A	0.0592503	0.021626	13	50377910	5.4e-39	0.00453615
rs147110934	T	G	-0.0302111	0.024293	19	55993436	1.2e-12	0.00424838
rs147233090	T	C	-0.0278222	0.024753	15	44028047	5.1e-11	0.0042362
rs1478575	A	T	0.0173941	0.684064	2	218278555	2.5e-35	0.00140222
rs148662000	T	G	-0.015038	0.063637	1	228721530	1.9e-08	0.00267697
rs1521624	A	C	-0.00984475	0.470505	15	79412399	7.9e-14	0.00131753
rs1542224	C	T	0.0126276	0.718954	2	223963874	3e-18	0.00144973
rs1553065	A	G	-0.00801003	0.430371	4	115036831	1.3e-09	0.0013193
rs1573891	C	G	-0.0210397	0.158475	15	99186488	1.7e-31	0.0018019
rs1582931	A	G	-0.0189415	0.473261	5	122657199	6.9e-47	0.00131719
rs1640779	A	G	-0.0131481	0.453156	16	2270536	1.2e-23	0.00131215
rs1657222	A	G	0.00854007	0.395636	10	34837139	1.9e-10	0.0013401
rs16916881	A	C	-0.0109103	0.235389	8	95566270	1.3e-12	0.00153734
rs16942324	A	C	-0.0366461	0.027069	15	89383854	9.3e-20	0.00402853
rs16996657	C	T	0.0122225	0.127758	20	15816236	4.9e-10	0.00196475
rs17042011	T	C	0.00908222	0.2071	4	111604727	2.5e-08	0.00162937
rs17069647	A	T	-0.0134891	0.09381	6	108917688	1.6e-09	0.00223542
rs17115481	A	G	-0.0100395	0.269719	5	153358226	9.1e-12	0.00147207
rs17157112	G	T	-0.00754855	0.470614	7	28779946	9e-09	0.00131324
rs17197114	C	T	0.0113614	0.177019	14	21894526	4.6e-11	0.00172555
rs17246129	A	G	0.0112322	0.304764	2	227259964	2.2e-15	0.00141605
rs17363646	G	A	0.0130495	0.135708	1	86823503	6e-12	0.00189697
rs17400325	C	T	0.0214225	0.041571	2	178565913	4.8e-11	0.00325788
rs17443541	C	T	-0.0113384	0.189361	2	200402624	1.4e-11	0.00167783
rs17454077	G	A	0.0248864	0.035591	4	87631532	1.6e-12	0.00352429
rs17491275	G	T	0.0167798	0.160062	1	39672545	7.4e-21	0.00179117
rs1780673	A	G	0.0130001	0.811346	20	35758359	7.7e-15	0.00167272
rs1813212	G	A	-0.00931342	0.445652	11	89301382	1.5e-12	0.00131652
rs1837367	A	G	0.00910423	0.482823	2	111874551	3.5e-12	0.00130859
rs1846221	C	G	-0.00997293	0.175175	10	4667302	1e-08	0.00174255
rs1910466	C	T	-0.00823868	0.49815	3	147086268	3.3e-10	0.00131119
rs1923766	G	T	-0.00842849	0.243586	1	90063846	3e-08	0.00152041
rs1924936	A	T	0.0153526	0.774417	13	78443297	1.1e-22	0.0015658
rs1927635	C	T	0.00963773	0.354175	9	16461905	3.1e-12	0.00138172
rs1941697	A	G	0.00857243	0.449181	18	31251276	7e-11	0.00131469
rs1966818	A	G	0.00979691	0.17213	8	6279958	1.6e-08	0.00173493
rs1984119	C	T	-0.0133081	0.255681	9	98368761	1.6e-18	0.00151521
rs2005172	C	A	0.0210683	0.639775	17	61996255	9.5e-53	0.00137827
rs2016469	A	G	0.0085388	0.371601	3	108023965	3.3e-10	0.00135871
rs2034923	C	A	0.0095266	0.488683	12	41883096	3e-13	0.00130603
rs2071519	G	A	-0.0124339	0.249995	8	120435908	1.6e-16	0.00150725
rs2077218	A	G	-0.0125157	0.76216	10	96071561	4.3e-16	0.00153942
rs2093147	C	T	-0.00769541	0.642977	20	9033462	2.2e-08	0.00137543
rs2101975	G	A	-0.016053	0.432206	4	106216667	5.2e-34	0.00132034
rs2102278	G	A	0.0111444	0.322523	4	52818664	1.4e-15	0.0013957
rs2122823	T	C	0.0104514	0.210646	7	25939161	1.1e-10	0.00161914
rs212526	C	T	0.00918369	0.600778	1	21584941	4.8e-12	0.00132851
rs2140046	C	T	-0.0113515	0.363501	2	169706079	4.9e-17	0.00135326
rs2197563	A	G	0.0100583	0.594856	2	233687080	3.5e-14	0.0013274
rs2229840	T	C	0.0202416	0.159712	12	124826462	6e-30	0.00178043
rs223942	G	A	-0.00803457	0.615123	4	12912629	2e-09	0.00133886
rs224048	A	G	-0.00722879	0.549813	10	64491549	3.5e-08	0.00131062
rs225111	A	C	-0.00839265	0.432334	1	8124315	1.8e-10	0.00131553
rs2252720	T	C	-0.0126311	0.674075	20	21223663	2.7e-19	0.00140652
rs2270894	G	C	-0.0174573	0.203273	3	9975386	2.9e-25	0.0016812
rs2276190	A	G	0.00893662	0.27745	18	63430340	1e-09	0.00146376
rs2281175	C	T	0.011461	0.405077	1	1665702	2e-16	0.00139438
rs2287214	G	A	0.00743022	0.397772	12	108090518	2.4e-08	0.00133171
rs2293176	A	G	0.00870955	0.334328	7	140244627	3.1e-10	0.0013842
rs2293888	T	C	-0.0166113	0.218044	8	116522025	8.1e-26	0.00158115
rs2296316	C	T	-0.00998465	0.464507	14	65520246	4.2e-14	0.00132142
rs2303792	T	C	-0.00755846	0.358806	16	70531366	2.9e-08	0.00136284
rs236587	C	T	-0.00863462	0.737225	17	68203915	8.8e-09	0.00150095
rs2422054	A	T	0.00827496	0.631031	5	161382474	9.4e-10	0.00135244
rs244711	T	C	0.016526	0.685823	5	176509193	5.8e-28	0.00150746
rs247008	G	A	0.0129394	0.670455	5	131447104	1.9e-20	0.00139594
rs252938	T	C	-0.00910474	0.648993	5	5496480	4e-11	0.00137867
rs2533879	A	G	-0.0213161	0.299771	7	2859847	1.3e-50	0.00142444
rs254963	G	A	-0.00831058	0.446529	5	171224403	3.2e-10	0.00132134
rs2569993	C	T	0.00897591	0.320263	3	12926096	1.5e-10	0.00140133
rs2578246	A	G	-0.0101396	0.808521	9	90835589	1e-09	0.001661
rs2615075	G	A	0.0102715	0.375873	1	225934295	2.6e-14	0.00134832
rs2627692	T	C	-0.00964757	0.505839	4	88649369	1.3e-13	0.00130208
rs2650965	G	A	-0.00883844	0.32959	20	6709838	2.5e-10	0.00139697
rs2699433	T	C	-0.0124255	0.147566	4	3482554	2.2e-11	0.00185673
rs2756895	T	C	0.00819904	0.518179	9	35686564	3.8e-10	0.00130931
rs2772435	A	G	-0.00915322	0.799141	10	28835463	1.9e-08	0.00162917
rs2789366	A	G	-0.00930269	0.346285	1	235508270	1e-11	0.00136706
rs281385	G	A	-0.0116276	0.879224	19	49217261	7.3e-09	0.00200995
rs284315	G	A	-0.00773208	0.498269	1	10734800	2.6e-09	0.00129895
rs284662	C	T	-0.00952649	0.619781	19	41932275	1.5e-12	0.00134717
rs28605759	A	G	-0.00868595	0.454315	1	38399816	2.9e-11	0.00130583
rs2866719	T	C	0.00925657	0.368848	7	70106061	9.5e-12	0.00135838
rs2897968	A	G	0.0146637	0.607013	12	46763686	6.4e-28	0.00133867
rs2900208	A	C	0.0134282	0.353558	12	11878464	8.5e-23	0.00136632
rs2952615	C	G	-0.0128315	0.617532	5	112138888	1.2e-21	0.00134282
rs29946	C	T	0.00775755	0.557057	19	34299865	7e-09	0.00133939
rs310796	T	G	0.0113539	0.68092	12	77453226	6.2e-16	0.00140421
rs3110496	G	A	0.00862754	0.686149	17	27917771	9e-10	0.00140812
rs3116201	A	G	-0.0181318	0.097867	2	233074205	1.4e-16	0.0021929
rs31211	A	G	-0.0124467	0.251068	5	134363145	1.3e-16	0.00150421
rs3131014	A	G	-0.0169155	0.235726	6	31116627	3.6e-28	0.00153689
rs3212260	T	A	0.0132991	0.257907	14	24804088	6.4e-19	0.00149694
rs34017457	A	G	0.0536255	0.006951	16	67166731	9e-12	0.00786094
rs34055910	G	A	-0.0075316	0.378528	17	64460104	2.5e-08	0.00135066
rs34147411	T	C	0.0128979	0.146051	16	68081246	5e-12	0.00186768
rs34227797	C	G	0.00881664	0.310277	4	159982551	4.1e-10	0.00141025
rs34268501	G	A	-0.00809303	0.336686	8	22460204	5.1e-09	0.00138458
rs34373881	A	G	-0.00817308	0.275292	3	20432033	2.3e-08	0.00146254
rs34693680	T	C	0.0141604	0.132003	3	98665549	1.8e-13	0.00192371
rs34776209	T	C	-0.0163181	0.247478	7	23513093	4.9e-27	0.00151546
rs34825238	T	G	0.00891151	0.254903	12	103328352	4.3e-09	0.00151769
rs34848742	G	T	-0.0145035	0.788249	4	123828042	9.7e-20	0.00159506
rs34879158	C	A	-0.0214259	0.26279	20	32300634	5.1e-47	0.00148778
rs35050648	T	G	0.00889578	0.235996	19	46991243	7.8e-09	0.001541
rs35467921	T	C	0.0229431	0.400408	16	30048553	2.1e-66	0.00133294
rs35506085	A	G	-0.0196043	0.185103	11	2165576	6.2e-31	0.0016951
rs35665085	A	G	-0.0158734	0.055964	22	17625915	2.5e-08	0.00284973
rs35679149	G	A	-0.0256986	0.026763	6	43604167	1.9e-10	0.00403687
rs357486	C	T	0.0109852	0.543367	3	153885503	4.3e-17	0.00130715
rs35874463	G	A	0.019188	0.057663	15	67457698	7.7e-12	0.00280331
rs36000545	G	A	-0.0165592	0.395731	17	79093822	2.4e-34	0.00135479
rs36012032	A	C	0.0181238	0.090938	3	52814709	1.4e-15	0.00226957
rs36100359	A	G	-0.0109224	0.139419	14	21578007	7.1e-09	0.00188704
rs365352	A	G	-0.0155925	0.244453	5	77401152	7.3e-25	0.0015144
rs36695	A	G	-0.00823014	0.504435	5	127549187	2.8e-10	0.00130468
rs3740591	T	C	0.0108702	0.44534	10	70287303	2.7e-16	0.00132769
rs3744806	G	C	0.00905177	0.299683	17	38351626	2.1e-10	0.00142542
rs3765351	T	C	-0.00950215	0.541392	1	22445991	3.2e-13	0.00130432
rs3778934	C	A	-0.00844009	0.340627	7	39445385	9e-10	0.00137754
rs3800963	A	G	-0.00732262	0.428326	7	17979793	2.8e-08	0.00131904
rs3812550	G	A	0.00715904	0.476058	9	139252879	4.6e-08	0.00130952
rs3822742	A	C	0.0144756	0.371037	5	139059017	1.1e-26	0.00135333
rs3853252	A	G	0.0157923	0.454867	6	152170247	2.8e-33	0.00131376
rs3853474	T	C	-0.00819663	0.376997	5	141816555	1.1e-09	0.0013444
rs3925	A	G	-0.0100016	0.24484	8	38281658	4.8e-11	0.00152098
rs3990738	G	A	-0.00773855	0.542731	4	152295198	2.2e-08	0.00138239
rs41271299	T	C	0.0429019	0.051246	6	19839415	7.1e-48	0.0029512
rs41311445	C	A	-0.0245639	0.095782	22	42070374	3.2e-28	0.00222978
rs4132132	C	T	0.00916883	0.444232	4	31001301	4.5e-12	0.00132486
rs41458449	C	G	-0.0105519	0.143903	2	46929951	1.4e-08	0.0018595
rs4240326	G	A	-0.0217733	0.550146	4	145839264	5e-62	0.00131009
rs4253755	A	G	0.01138	0.128471	22	46615376	7.8e-09	0.00197159
rs4268495	C	G	-0.00859364	0.373755	11	28645341	1.9e-10	0.00134879
rs4282339	A	G	-0.0183879	0.207607	5	168256240	2e-30	0.00160417
rs4311660	A	C	-0.0099406	0.724781	8	23166656	1.3e-11	0.00146942
rs4525525	T	G	-0.010687	0.264154	17	1866892	1.2e-12	0.00150348
rs4556997	A	C	0.0140338	0.135888	2	100814858	1.5e-13	0.00190027
rs4567604	T	G	-0.0102635	0.193217	13	59204270	7.1e-10	0.00166535
rs4619406	C	T	0.0105517	0.497595	16	4879766	7.9e-16	0.0013098
rs4635681	G	A	0.0114204	0.15625	3	152310614	1.9e-10	0.00179371
rs4648626	A	C	0.00796635	0.456984	1	2200390	1.1e-09	0.00130857
rs4653016	A	C	0.0151066	0.683219	1	33776441	4.3e-27	0.00140138
rs4740292	G	A	0.0105302	0.833857	9	134468311	2.2e-09	0.00175913
rs475390	A	G	-0.0208002	0.776451	1	41570459	2.1e-40	0.00156322
rs4782286	A	G	-0.0124895	0.21053	16	19834422	7.4e-15	0.00160589
rs485554	C	G	0.0156369	0.314935	3	172137343	1.2e-28	0.00140794
rs4858940	C	T	0.0178193	0.885533	3	88254820	3.1e-18	0.00204671
rs4865465	A	G	0.00957335	0.534714	4	1745486	2.1e-13	0.00130418
rs4865956	A	T	-0.011018	0.696504	5	54882505	9.7e-15	0.00142302
rs4899012	C	G	-0.0212918	0.607276	14	61003889	6.6e-57	0.00133935
rs4912905	C	G	-0.0101215	0.249385	5	142730376	2.3e-11	0.00151463
rs4946936	C	T	0.0219137	0.712573	6	109003321	1.6e-51	0.00145134
rs4968799	T	A	-0.0181526	0.112463	17	68158831	1.9e-18	0.00207148
rs4974072	A	G	0.0111403	0.490116	3	41222586	1.7e-17	0.00130819
rs5017213	C	T	0.00798903	0.355094	1	217893504	4.3e-09	0.00136064
rs5019542	T	C	-0.00956176	0.636328	6	51738352	1.7e-12	0.00135423
rs505575	C	T	-0.00960709	0.672511	5	111256812	5.3e-12	0.00139268
rs522468	G	T	0.00809448	0.715461	1	36653677	2.3e-08	0.001449
rs532499	C	T	-0.00940453	0.741371	13	30165465	3.2e-10	0.0014957
rs55674305	A	G	-0.0105861	0.306148	8	89435868	9.4e-14	0.00142105
rs55758152	A	G	0.00980037	0.325968	5	171317318	3.3e-12	0.00140759
rs55831773	T	C	-0.0154386	0.199442	17	7559037	2.3e-20	0.00166927
rs55854145	C	A	-0.0163417	0.055057	18	45928049	1.5e-08	0.00288598
rs56130943	C	A	0.00898677	0.233138	14	105906522	1.5e-08	0.00158888
rs56383938	G	A	-0.0153116	0.087161	7	74097622	3.5e-11	0.00231159
rs57126421	G	A	-0.0114298	0.237625	18	2656989	1.5e-13	0.00154709
rs573455	G	A	0.00729662	0.533718	11	117267884	2.5e-08	0.00130919
rs5752989	A	G	-0.0102311	0.571146	22	30365780	1.1e-14	0.00132452
rs5771118	C	T	0.0093015	0.741601	22	50714289	6.6e-10	0.00150603
rs578366	G	A	-0.0100711	0.420395	6	81591034	2.1e-14	0.00131797
rs58584712	A	G	0.00915937	0.211152	2	112249583	9.3e-09	0.00159489
rs58857770	G	C	-0.00958482	0.408355	19	7208110	8.4e-13	0.00133978
rs599004	T	C	-0.0108141	0.280788	6	140439740	7.7e-14	0.00144649
rs60077625	A	G	0.0142066	0.314362	1	172098794	3.8e-24	0.00140166
rs6026578	G	C	-0.0102674	0.625142	20	57463472	4.1e-14	0.00135867
rs6130953	G	A	0.00773531	0.623683	20	44495988	1.1e-08	0.00135338
rs6136938	A	G	-0.00945315	0.435931	20	20058992	8e-13	0.0013202
rs61628776	G	A	-0.0149767	0.140813	9	95515900	1.7e-15	0.00188132
rs61729527	T	C	-0.0235592	0.05187	8	77761919	1.3e-15	0.00294727
rs61828917	T	C	0.0109769	0.124874	1	173580303	2.7e-08	0.00197511
rs61869763	T	C	0.0175666	0.104579	11	2813345	3.4e-16	0.00215356
rs61992671	G	A	-0.0112871	0.492053	14	101531854	1.5e-16	0.00136748
rs62246311	A	G	0.0147465	0.102326	3	9498143	6.9e-12	0.00214968
rs6235	G	C	0.0167565	0.267944	5	95728898	4.9e-30	0.00147163
rs62372052	G	A	0.0260292	0.110093	5	42724294	1.4e-35	0.00209064
rs62439025	C	G	0.0115451	0.152295	6	166592164	2.2e-10	0.00181986
rs62460522	T	C	0.0145582	0.070093	7	44892742	1.2e-08	0.00255687
rs62466118	A	G	-0.0252668	0.027602	7	92716556	1.5e-09	0.00417649
rs62515437	T	G	0.0184926	0.225151	8	57160328	3e-32	0.00156426
rs62621197	T	C	-0.0360069	0.037195	19	8670147	1.2e-23	0.00359179
rs62621400	G	C	-0.0211995	0.057648	15	101718239	4.6e-14	0.00281065
rs6437277	G	A	-0.0120103	0.769139	2	242608984	1e-14	0.00155274
rs6493780	G	A	-0.0153173	0.093119	15	55656840	1.7e-11	0.00227696
rs6500249	G	A	-0.00869418	0.734707	16	49778147	5.1e-09	0.00148788
rs655598	A	G	-0.0100469	0.563188	1	190287713	1.8e-14	0.00131048
rs6563808	C	T	-0.00947554	0.734451	13	40766662	1.9e-10	0.00148752
rs6570509	T	G	-0.0143826	0.287107	6	142716286	1.6e-23	0.00143901
rs6585827	A	G	0.0120099	0.470856	10	124165615	4.2e-20	0.00130771
rs667515	C	G	-0.0107694	0.386065	11	69449076	1.3e-15	0.00134638
rs6675441	A	G	-0.0124262	0.233595	1	214659762	1.7e-15	0.00156066
rs6681795	G	A	0.0148221	0.227803	1	56583274	1.5e-21	0.00155415
rs67141907	T	C	0.011541	0.149191	13	42805360	3.8e-10	0.00184274
rs67551338	T	C	0.0234838	0.061477	12	3393100	1.3e-17	0.00274765
rs6762578	A	G	0.0156224	0.778406	3	128992047	3.6e-23	0.00157563
rs6762851	C	T	-0.011835	0.35737	3	56686329	3.3e-18	0.00136021
rs6777784	T	G	0.00776083	0.61684	3	62376645	6.8e-09	0.00133881
rs68106312	A	G	0.0194603	0.095552	17	47065115	4.6e-18	0.00224628
rs6821305	C	A	0.0138413	0.399242	4	122713863	2.5e-25	0.00133086
rs6874142	G	T	0.0184845	0.113712	5	172753555	1.9e-17	0.00217406
rs695922	G	A	-0.00975526	0.836925	5	53385529	4.5e-08	0.00178388
rs6984820	T	C	-0.00978607	0.422311	8	144993324	1.6e-13	0.00132564
rs700768	A	T	0.00876787	0.335262	9	88937617	2.3e-10	0.00138358
rs7033487	C	T	-0.0223126	0.197506	9	119129257	4.6e-42	0.00164181
rs703593	G	A	-0.011531	0.482011	12	103064247	1e-18	0.00130521
rs7109581	G	T	0.00725528	0.420053	11	93180531	4.3e-08	0.00132488
rs7111235	C	T	0.00809152	0.493519	11	133658661	7.3e-10	0.00131359
rs7134283	A	G	-0.0122019	0.283409	12	24071748	4.4e-17	0.00145242
rs71385734	G	T	-0.0238575	0.169904	16	2160503	2.7e-42	0.00175063
rs71423263	G	T	0.013379	0.141452	2	144024781	8.2e-13	0.0018692
rs7188009	A	G	0.00860092	0.404392	16	81660642	1.1e-10	0.00133307
rs7223535	A	G	-0.0247508	0.270356	17	29211667	1.9e-63	0.00147195
rs7229520	A	G	-0.0100659	0.661923	18	46516468	3.7e-13	0.0013854
rs723149	G	A	-0.0111086	0.562884	7	46577056	3.3e-17	0.00131695
rs7245985	G	T	-0.0112124	0.207561	19	30710410	4e-12	0.0016161
rs726547	A	G	-0.0210679	0.046011	15	51530167	1.6e-11	0.00312635
rs72656010	C	T	-0.0356208	0.132271	8	57122215	1.1e-75	0.00193495
rs72703409	C	G	-0.0149291	0.065547	4	184225295	1.5e-08	0.00263749
rs72722756	C	T	0.00964794	0.179617	8	129186110	1.5e-08	0.00170439
rs72885917	C	A	-0.0202279	0.247484	2	172416376	4.1e-41	0.00150626
rs73004967	G	A	-0.0174994	0.068514	19	19717056	1.7e-11	0.00260109
rs73013411	A	C	0.0141259	0.131262	6	164126233	2.7e-13	0.00193293
rs73093103	T	A	0.0223248	0.034036	5	50658010	6.2e-10	0.00360981
rs7312646	C	A	-0.0103644	0.521108	12	102388920	6.8e-15	0.00133093
rs73175572	G	A	0.02829	0.111717	3	185490184	1e-41	0.00209047
rs73189390	A	G	-0.00963558	0.18376	21	17383170	1.5e-08	0.00170097
rs73213484	T	A	-0.0141047	0.141232	4	28489339	5.1e-14	0.00187318
rs73601548	T	C	0.0149173	0.114539	10	18549889	4.4e-13	0.00205925
rs74032128	G	A	0.0239832	0.032831	15	99495351	7.3e-11	0.00368119
rs74048171	A	C	-0.0105535	0.258341	11	2093603	1.6e-12	0.00149444
rs744205	A	G	0.0107349	0.543579	11	69929677	3e-16	0.00131344
rs74494415	T	C	-0.0252316	0.039749	18	74972138	7.7e-14	0.00337538
rs7503332	G	T	0.00729162	0.481758	17	63563513	3.5e-08	0.0013227
rs7513326	A	G	-0.00741532	0.508344	1	159895536	2.1e-08	0.00132349
rs7519259	A	G	0.00783987	0.52834	1	66434743	2.1e-09	0.00130933
rs752070	G	A	0.0116486	0.126291	2	74824970	2.9e-09	0.00196117
rs754635	G	C	0.013669	0.886584	3	42305131	2.8e-11	0.00205317
rs75581912	A	G	0.0174696	0.117135	7	50604019	8.5e-18	0.00203302
rs757833	A	C	0.00782963	0.327532	7	139734697	1.8e-08	0.00139098
rs76067562	T	G	0.0151085	0.095474	9	99500978	1.1e-11	0.00222418
rs76116290	G	C	-0.0183262	0.045805	6	31834769	4e-09	0.00311366
rs7612882	A	G	0.0077833	0.546427	3	30078634	3e-09	0.00131175
rs7613368	C	T	-0.00950964	0.259949	3	61267398	1.8e-10	0.00149038
rs7619139	A	T	0.012547	0.588636	3	25110415	3.4e-21	0.00132766
rs76307059	G	C	-0.0189808	0.04639	6	169000888	1e-09	0.0031089
rs76513770	C	T	-0.0167707	0.128135	16	72505534	9.8e-18	0.00195558
rs7671110	T	C	-0.0299418	0.158096	4	17874089	3.4e-63	0.00178431
rs76798800	T	G	0.0225403	0.265996	1	154994978	9.6e-53	0.00147464
rs7683836	A	G	-0.00779994	0.55726	4	180167906	3.1e-09	0.00131654
rs76895963	G	T	0.0957456	0.020659	12	4384844	6.2e-80	0.00505741
rs77093479	G	C	-0.0100463	0.165099	17	79429575	1.5e-08	0.00177546
rs7731023	G	A	0.00810515	0.57435	5	36181627	7.7e-10	0.00131768
rs7740107	A	T	-0.0291498	0.736357	6	130374461	1e-86	0.00147683
rs7755185	G	A	0.00868653	0.311107	6	152339615	6.9e-10	0.00140815
rs7780752	C	T	0.0128797	0.360366	7	93241640	2.4e-21	0.00135774
rs77848106	A	C	-0.00987566	0.295519	1	107971673	6.2e-12	0.00143642
rs78149371	G	A	-0.0151751	0.061422	3	33260875	2.2e-08	0.00271052
rs78287937	G	T	0.0131568	0.089983	11	64773101	8.4e-09	0.00228385
rs78378222	G	T	0.0807194	0.012278	17	7571752	2e-40	0.00606474
rs7842996	A	T	0.0186829	0.284217	8	78107140	6.8e-38	0.00145182
rs7912286	G	A	-0.0092244	0.601963	10	114693230	7.5e-12	0.00134708
rs7927350	A	C	-0.0101127	0.494082	11	9476419	1.1e-14	0.00130964
rs7933085	G	A	0.00797215	0.507507	11	130796248	1.3e-09	0.00131383
rs7969505	C	G	-0.0132618	0.114156	12	12827900	1.4e-10	0.00206669
rs7994783	G	T	-0.00858967	0.301753	13	41661922	1.7e-09	0.00142621
rs7994814	T	C	0.0104409	0.41706	13	27054201	7.8e-15	0.00134369
rs8002779	A	G	-0.00737812	0.602783	13	92015977	3.1e-08	0.0013327
rs8006178	C	A	0.00874849	0.227939	14	73358764	2.1e-08	0.0015611
rs8024244	A	G	0.00950365	0.251415	15	75822230	2.8e-10	0.00150675
rs8034033	A	C	-0.0118175	0.707961	15	38367091	2.9e-16	0.00144482
rs8036643	C	G	-0.0104914	0.645997	15	41903965	2e-14	0.00137141
rs8042545	A	G	0.013134	0.242434	15	66992821	8.9e-18	0.00152948
rs8059189	A	G	-0.0106607	0.403858	16	86417349	6.2e-15	0.00136667
rs8064547	A	G	0.00884738	0.520468	17	36951278	1.4e-11	0.00130938
rs8070437	T	C	0.0133214	0.703957	17	43257270	3.1e-20	0.0014454
rs8074074	T	C	0.0097164	0.754654	17	17407816	1.8e-10	0.00152441
rs822551	G	A	0.0126374	0.812218	7	148650375	6.9e-14	0.0016874
rs822688	T	C	0.0147716	0.124157	12	53493387	2.6e-13	0.00201998
rs823118	T	C	-0.0133508	0.547625	1	205723572	1.6e-24	0.00130594
rs836511	G	A	0.0114237	0.199498	7	6458319	2.7e-12	0.00163348
rs843374	T	A	-0.0111296	0.58717	3	183997261	4.4e-17	0.00132459
rs867529	C	G	0.00970483	0.279423	2	88913273	2e-11	0.00144774
rs894360	C	T	-0.0190783	0.366416	8	135601194	1.1e-44	0.0013604
rs9291926	G	T	-0.0125229	0.531836	5	67599656	1e-21	0.00130775
rs9327336	C	T	0.00904042	0.343065	5	123990270	4.6e-11	0.00137301
rs9350850	C	T	0.0224574	0.079497	6	81050236	1e-20	0.00240669
rs9388498	T	G	0.016894	0.185963	6	126873423	8.4e-23	0.00171876
rs9512696	G	A	0.0104883	0.661531	13	28012527	3.6e-14	0.00138479
rs9540493	G	A	-0.00971894	0.545168	13	66205704	1.9e-13	0.00132089
rs9634212	A	C	0.0231416	0.220691	12	93993266	1.3e-48	0.0015796
rs968821	C	G	-0.0119369	0.340104	9	94187634	4.8e-18	0.00137881
rs9788443	C	T	0.0193132	0.047886	14	23878279	3.1e-10	0.00306763
rs9800418	C	T	0.00899503	0.244699	5	77641008	3.6e-09	0.00152376
rs9951619	G	T	0.0131778	0.76728	18	56882326	2.8e-17	0.00155862
rs9960619	T	C	0.00924746	0.344312	18	33040095	1.9e-11	0.00137783
rs9985795	C	T	-0.00771579	0.482766	4	135213286	3.7e-09	0.00130846
Abbreviations: NA, indicates not available or not applicable; SNP, single-nucleotide polymorphism; EA, effect allele; NEA, not effect allele; EAF, Effect allele frequency.
